# Supplementary material for: Ecological and Reproductive Cycles Drive Henipavirus Seroprevalence in the African Straw‐Coloured Fruit Bat ( Eidolon helvum )
Source: Ecol Evol. 2024 Nov 11;14(11):e70555. doi: 10.1002/ece3.70555 (PMC11554383; doi:10.1002/ece3.70555)
Supplement: Supplementary file 2 — Data S1. [file ECE3-14-e70555-s001.xlsx]

## Sheet: Key
Family	Genus	Virus	Abbreviation	Accession	Glycoprotein	Mag_Bead	Control_mAB
Paramyxoviridae	Henipavirus	Mojiang virus/R. sladeni/CHN/2014/Tongguan1	MOJV	NC_025352.1	sG	29
Paramyxoviridae	Henipavirus	Kumasi virus/E. helvum/GHA/2009/GH-M74a	GHV	NC_025256.1	sG	35
Paramyxoviridae	Henipavirus	Hendra virus/E. caballus/AUS/1994	HEV	NC_001906.3	sG	43	mAb 102.4
Paramyxoviridae	Henipavirus	Nipah virus/H. sapiens/MYS/2000	NIV	NC_002728.1	sG	46	mAb 102.4
Paramyxoviridae	Henipavirus	Cedar virus/Pteropus sp./AUS/2012/CG1a	CEDV	NC_025351.1	sG	53	mAb 14F3
Paramyxoviridae	Pararubulavirus	Menangle virus/S. domesticus/AUS/2001	MENV	NC_007620.1	sHN	28
NA	NA	NA	MOCK	NA	NA	26

## Sheet: Data
Bat ID	Site	Sampling month	Sample	Analyte 29 MOJV	Analyte 35 GHV	Analyte 43 HEV	Analyte 46 NIV	Analyte 53 CEDV	Analyte 28 MENV	Analyte 26 MOCK	Age Category	Age in Years	Sex	Reproductive Status	Weight (g)	Forearm (mm)
1061686	Kumasi urban roost	2020-04-01	KAP20-061	3811.5	879	1211	6313.5	771	716	930	SA		M		179	111.9
1074699	Akosombo rural roost	2020-05-01	AMY20-020	12825	5937	4093	15940	1016.5	1116	1042	A		M		255	115.8
1200429	Kumasi urban roost	2020-01-01	KJA20-015	6992	10387	1061.5	3903.5	736.5	704	794	A		F		225	130
12038890	Kumasi urban roost	2020-04-01	KAP20-029	11651	11770	7635.5	23995	830	991	851	A		M		230	120
12061084	Akosombo rural roost	2019-11-01	ANO19-007	2771	947	858	1626	1013	715	906.5	SA		M		175	108.9
12061118	Accra urban roost	2019-12-01	HDE19-029	1519	341	312	480	409	386	398	SA		M		170	111.2
12061205	Kumasi urban roost	2020-04-01	KAP20-063	9669	1029	1608.5	1866	2329.5	1084	1114	SA		F		185	112.6
12061300	Kumasi urban roost	2020-04-01	KAP20-041	11605.5	6008.5	12093	32362	1019	1090	978	A		M		235	117.9
12061432	Captive colony	2019-02-01	ZFE19-121	2650.5	288	535	506.5	527.5	415.5	358	SA	1	M		150	110.4
12061432	Captive colony	2020-07-01	ZJU20-127	819	364	250.5	559	374	509	472	A	2	M		220	124.2
12061432	Captive colony	2020-02-01	ZFE20-009	859.5	332	222	487	358	456.5	420	A	2	M		230	122.6
12061671	Kumasi urban roost	2020-04-01	KAP20-068	11728	3113	1074	1735	1017.5	1023.5	1008.5	A		M		255	121.5
12061733	Kumasi urban roost	2020-04-01	KAP20-055	3691	2283	2321	6763	454	427	494	SA		M		185	114
12061761	Accra urban roost	2020-03-01	HMA20-057	4666	464	519	1409	521.5	454.5	440	SA		F		180	108.2
12061835	Accra urban roost	2019-12-01	HDE19-020	2485	3622	1367	3553	533	410	395	A		F		240	120.4
12061885	Akosombo rural roost	2020-02-01	AFE20-052	12724	2402	1017	2236	768	717	805	A		M		275	123.3
12061922	Akosombo rural roost	2020-02-01	AFE20-050	5726	983	801	1449	822	676	861.5	A		F		205	113.2
12062020	Accra urban roost	2020-03-01	HMA20-043	4601	4073	3608.5	4672	2607.5	486	427	A		M		240	122
12062049	Akosombo rural roost	2020-02-01	AFE20-110	13227	1224	923	1516	1066	862	1006	A		M		205	113.6
12062096	Captive colony	2020-07-01	ZJU20-121	723.5	438	306.5	646	401.5	543	542	A		F		215	119
12062096	Captive colony	2019-02-01	ZFE19-027	949.5	315	598	1145	562	498.5	365	A		F		200	110.7
12062096	Captive colony	2020-10-01	ZOC20-077	1354	339	225	473	391	466	438	A		F		215	116.7
12062096	Captive colony	2020-02-01	ZFE20-059	767.5	338	219	498.5	345	441	396.5	A		F		210	116.5
12062181	Captive colony	2020-07-01	ZJU20-027	1971	403.5	270	516.5	362	487	476	A	2	M		145	107.8
12062181	Captive colony	2020-02-01	ZFE20-035	765	407	237	484	348	439	408	SA	2	M		180	108.3
12062181	Captive colony	2019-02-01	ZFE19-128	1018	1131	551	541	508	440	333.5	SA	1	M		150	100
12062181	Captive colony	2020-10-01	ZOC20-160	962	350	224	460	354.5	482	436	A	2	M		200	108.7
12062240	Accra urban roost	2020-03-01	HMA20-044	2479.5	426	337.5	1259.5	430	480	441	A		M		265	115.3
12062249	Akosombo rural roost	2020-02-01	AFE20-112	12660.5	1030	1033	2040.5	1052.5	976	1030	SA		M		160	107.7
12062282	Akosombo rural roost	2020-02-01	AFE20-074	13794	1861.5	894	2037	807	679	837.5	A		M		255	120.5
12062364	Accra urban roost	2020-03-01	HMA20-035	4523.5	788	358	667	459	429	450.5	A		M		280	120.2
12062367	Akosombo rural roost	2020-02-01	AFE20-078	6522.5	2264.5	822.5	2445.5	763	677.5	829	SA		M		170	112
12062396	Accra urban roost	2020-03-01	HMA20-018	7650	1847.5	596	1970	438	434.5	440	A		M		240	118.8
12062422	Accra urban roost	2019-12-01	HDE19-003	7105	383	428	1032.5	415.5	401	416	A		M		225	123
12062430	Akosombo rural roost	2020-02-01	AFE20-054	4435	11173.5	794	1365.5	768.5	680	788	A		M		250	108.4
12062438	Akosombo rural roost	2020-02-01	AFE20-079	6748	3274	1031	2580.5	770	718	817	A		M		260	121.9
12062455	Accra urban roost	2019-12-01	HDE19-017	1701.5	369	312	440	440.5	400	386	SA		M		170	104.7
12062560	Accra urban roost	2019-12-01	HDE19-001	10687.5	1919	403	819.5	418	409	437	A		M		235	116.6
12062563	Akosombo rural roost	2020-02-01	AFE20-111	6761	1661.5	903	1499.5	1059	1033	1012.5	A		M		210	120.5
12062566	Accra urban roost	2020-03-01	HMA20-079	4432.5	956	446	1112	429.5	437	441	A		M		235	112.6
12062625	Accra urban roost	2020-03-01	HMA20-087	2573	655	441	764	445	415	442	SA		M		215	118
12062662	Captive colony	2020-02-01	ZFE20-160	2130	5173	229	1106	381	452	430	SA	1	F		100	99.6
12062700	Accra urban roost	2020-03-01	HMA20-089	2701.5	12366	508	897	728	804	745	SA		F		185	114.6
12062724	Captive colony	2020-07-01	ZJU20-004	1053	1305	253	521	367	419.5	417	SA	1	F		210	111
12062724	Captive colony	2020-02-01	ZFE20-048	1354.5	4270	335	860	1574	430	438	SA	1	F		160	113.5
12062724	Captive colony	2020-10-01	ZOC20-128	645.5	1909	222	527	338	393.5	374	SA	1	F		185	112.9
12062733	Akosombo rural roost	2020-02-01	AFE20-076	5085	1121.5	774	1429	1474.5	661	851	SA		M		185	112.2
12062740	Accra urban roost	2020-03-01	HMA20-082	10045.5	495	506	1246	451	556	473	A		M		255	121.7
12062756	Akosombo rural roost	2020-02-01	AFE20-051	5937	3925.5	934	1918.5	819	660.5	862	A		M		225	122.5
12062758	Accra urban roost	2020-03-01	HMA20-034	2120	810	344	581	512	481	409	A		M		255	120.6
12062782	Kumasi urban roost	2020-04-01	KAP20-047	7826	5019	1386.5	2301	918	833.5	949.5	SA		F		185	112.9
12062797	Captive colony	2020-10-01	ZOC20-047	1434	360	240	504	381	476.5	446	A		M		235	117
12062797	Captive colony	2020-07-01	ZJU20-035	1567	454	304	602	421	565	549	A		M		205	119.4
12062797	Captive colony	2019-07-01	ZJU19-016	758	250	443	462.5	451	360	296	A		M		210	117.9
12062797	Captive colony	2019-02-01	ZFE19-010	1291	336	534.5	572	574	446	361.5	A		M		220	120
12062797	Captive colony	2020-02-01	ZFE20-027	1488	418	283	531.5	389	521	505	A		M		145	118
12062806	Accra urban roost	2020-03-01	HMA20-011	4176	479	399	562.5	475	437	443	SA		M		195	111
12062832	Akosombo rural roost	2020-02-01	AFE20-080	9482	784	795	1310	942.5	708	840	SA		F		155	108.3
12062837	Akosombo rural roost	2019-11-01	ANO19-001	7106	866.5	1084	3471.5	869	719	875	A		M		285	117.4
12062849	Accra urban roost	2019-12-01	HDE19-021	5226	2106	430	571	516	421	429	A		M		265	119.4
12062857	Accra urban roost	2019-12-01	HDE19-039	7403	8131	1247	4379	507.5	445	448	SA		M		220	114.7
12062862	Kumasi urban roost	2020-04-01	KAP20-046	8206	4678.5	1164	2310	884	864	882	A		M		240	124
12062871	Akosombo rural roost	2020-02-01	AFE20-104	7154.5	1158	910	1680	1104	907	1038	SA		M		200	117.8
12062881	Akosombo rural roost	2020-02-01	AFE20-102	22474	8393	1418	3246	1009.5	1039	1248	A		M		210	119.5
12062897	Accra urban roost	2019-12-01	HDE19-004	6775.5	1132	873.5	3008	420.5	409	452	A		M		250	117.8
12062906	Akosombo rural roost	2020-02-01	AFE20-108	10570	3725	1066	3460	1021	1054	1005	A		M		245	118.5
12062909	Accra urban roost	2020-03-01	HMA20-066	6636.5	1370	2906.5	11965	473	430.5	468	A		M		275	129.6
12062949	Accra urban roost	2020-03-01	HMA20-033	13531	921	435	728.5	459	433	558	A		M		220	124.7
12062952	Accra urban roost	2020-03-01	HMA20-078	2948	1752.5	1205	3771	470.5	404.5	446.5	A		M		250	120
12062954	Akosombo rural roost	2020-02-01	AFE20-067	18970	650.5	724	1135	664	831	674	A		F		200	109.3
12062970	Accra urban roost	2020-03-01	HMA20-046	10904	787	372	557	414	405	455.5	A		F		195	112.6
12062987	Accra urban roost	2019-12-01	HDE19-018	1313	991.5	336	459.5	392	400.5	379.5	SA		F		210	116.2
12063019	Akosombo rural roost	2019-11-01	ANO19-006	2788	1967.5	862.5	1442	897	678	932	A		M		215	121
12063043	Akosombo rural roost	2019-11-01	ANO19-012	3407.5	8160	992	1702	1112	840	924.5	SA		M		165	101.2
12063049	Kumasi urban roost	2020-04-01	KAP20-048	3111.5	584.5	594	1038.5	460	363	467	A		M		200	110
12063052	Captive colony	2020-07-01	ZJU20-159	1416	4410	637	7924.5	395	488.5	483	A		F	Pregnant	260	118.2
12063052	Captive colony	2019-07-01	ZJU19-020	2117	489	482	2847	448	405	309	A		F	Pregnant	260	117.7
12063052	Captive colony	2019-02-01	ZFE19-012	1167	654	623	2071	554	475.5	356	A		F		195	118
12063052	Captive colony	2020-02-01	ZFE20-156	1274.5	827	264	1137	324	393	399	A		F		215	118.1
12063066	Captive colony	2020-10-01	ZOC20-140	1029	391.5	227	525.5	337	510	406	SA	1	M		165	113.8
12063066	Captive colony	2020-07-01	ZJU20-055	795	467	275	644	413	533	485	SA	1	M		150	108.9
12063066	Captive colony	2020-02-01	ZFE20-013	1254	605	292	787	361	468	435.5	SA	1	M		155	104.4
12063133	Akosombo rural roost	2020-02-01	AFE20-063	4104	1969	1664.5	4402	898	708.5	858	A		F	Pregnant	280	120.9
12063148	Accra urban roost	2019-12-01	HDE19-009	1073.5	646	308	471.5	420	558	477	SA		F		185	116
12063153	Captive colony	2020-07-01	ZJU20-100	689	379	248	568	404.5	507	460	A	2	M		205	121.1
12063153	Captive colony	2020-02-01	ZFE20-056	740	342	227	500.5	355	454	411	A	2	M		210	119.3
12063153	Captive colony	2019-02-01	ZFE19-082	900	380	526	724	496	415	330	SA	1	M		180	112
12063153	Captive colony	2020-10-01	ZOC20-040	865	366	228	511.5	381	480	457	A	2	M		240	119.2
12063153	Captive colony	2019-07-01	ZJU19-144	711.5	418	524	710	532	480	368.5	SA	1	M		170	113.6
12063166	Kumasi urban roost	2020-04-01	KAP20-067	55666	1485.5	1219.5	3797	725.5	903	789	A		M		230	117.7
12063177	Akosombo rural roost	2020-02-01	AFE20-064	6685	1410	776.5	1341	832	725	883	A		M		255	114.5
12063180	Captive colony	2020-07-01	ZJU20-063	2176	518	348	671	488	663	653	A	2	F	Pregnant	265	122.6
12063180	Captive colony	2020-02-01	ZFE20-062	1065	328	229	494	351.5	452	408	A	2	F		235	119.6
12063180	Captive colony	2020-10-01	ZOC20-066	759	351.5	229	472	382	455	424	A	2	F		275	122
12063180	Captive colony	2019-07-01	ZJU19-032	998	226	437.5	484	440.5	379.5	290	A	1	F		200	116.2
12063180	Captive colony	2019-02-01	ZFE19-075	814	280	558	795	502	422	317	SA	1	F		85	112.7
12063183	Captive colony	2019-02-01	ZFE19-019	1105	3269.5	997	3332	579	470	347	SA	1	F		175	107.9
12063183	Captive colony	2019-07-01	ZJU19-018	798	736.5	538	924	490	383	321	SA	1	F		165	112.8
12063183	Captive colony	2020-10-01	ZOC20-035	2546	450	295	618	446	774	566	A	2	F		230	116.3
12063183	Captive colony	2020-07-01	ZJU20-001	2196.5	431.5	272	570	407	597	501	A	2	F		250	118.8
12063183	Captive colony	2020-02-01	ZFE20-042	1482	570.5	272.5	624.5	397	519	460	SA	2	F		230	118.5
12063202	Accra urban roost	2020-03-01	HMA20-068	1667	838	385	833	418.5	386	410	A		M		270	118.8
12063209	Accra urban roost	2020-03-01	HMA20-076	8261	4892	3628	13070	358	389	404	A		M		230	116.7
12063214	Captive colony	2020-02-01	ZFE20-135	1333.5	442	244	520.5	347.5	466	425	A	2	M		210	121.3
12063214	Captive colony	2020-07-01	ZJU20-130	1242	513	239	569	379	476	440	A	2	M		240	119.7
12063214	Captive colony	2019-02-01	ZFE19-003	891	316	508	564	562.5	462	324	SA	1	M		113	124
12063214	Captive colony	2020-10-01	ZOC20-059	1496	453	218	511	364	432	405.5	A	2	M		250	121.2
12063214	Captive colony	2019-07-01	ZJU19-126	1444	342	413.5	521	465.5	399.5	326	A	1	M		235	113.4
12063217	Accra urban roost	2020-03-01	HMA20-083	5022	355.5	442.5	1386	396.5	444	451.5	A		M		220	113.9
12063224	Accra urban roost	2019-12-01	HDE19-036	2652	555	361	860	409	417.5	441.5	A		F		225	120.6
12063243	Captive colony	2020-02-01	ZFE20-037	2175	445	341	1067	382	1336.5	619	SA	2	F		210	120.7
12063243	Captive colony	2019-07-01	ZJU19-130	927	712	1400.5	5494	587	503.5	430.5	SA	1	F		160	114
12063243	Captive colony	2019-02-01	ZFE19-006	1193	993.5	1992	9010	562	471	342	SA	1	F		160	109
12063243	Captive colony	2020-10-01	ZOC20-116	1357	365.5	242	529	437	1060	488	A	2	F		200	121.5
12063243	Captive colony	2020-07-01	ZJU20-136	802	415	261	648	430	650	495	A	2	F	Pregnant	215	121.9
12063250	Kumasi urban roost	2020-04-01	KAP20-065	35382	555.5	740	1096	1009.5	623	628.5	A		F		190	119
12063253	Accra urban roost	2019-12-01	HDE19-002	22312.5	352	416	742	453	428	442	A		F		250	118.6
12063254	Akosombo rural roost	2020-02-01	AFE20-053	4306	1030.5	1131	3183	880	707.5	908	A		M		270	116.7
12063258	Akosombo rural roost	2020-02-01	AFE20-075	31233	5182	1078.5	2803	718.5	674	774	A		M		245	116.6
12063318	Akosombo rural roost	2020-02-01	AFE20-115	12557	5553.5	954	1507.5	939	1226.5	975	A		M		235	116.2
12063333	Kumasi urban roost	2020-04-01	KAP20-052	20894.5	9303	1406	4768.5	844.5	1182	894	A		M		235	121.5
12063359	Accra urban roost	2020-03-01	HMA20-052	5710	398	606	1813.5	413.5	500	480	A		M		230	114.6
12063385	Accra urban roost	2020-03-01	HMA20-074	3947	343	367.5	510	547.5	425	443	SA		M		185	110.1
12063418	Accra urban roost	2020-03-01	HMA20-072	8738	979	518	523	541	440	426	A		M		240	117.7
12063433	Accra urban roost	2019-12-01	HDE19-037	2045	722.5	289	515	427.5	400	394	SA		F		165	111.5
12063458	Accra urban roost	2020-03-01	HMA20-019	6035	1677.5	317.5	503	491	411	431.5	SA		M		190	118
12063463	Akosombo rural roost	2020-02-01	AFE20-107	31740	3318	1092.5	2905.5	994	924	1096.5	A		M		215	115.6
12063493	Accra urban roost	2020-03-01	HMA20-080	3076	449	371	729	437	409	395	A		M		210	114.3
12063497	Captive colony	2020-10-01	ZOC20-115	574	291	207	465	312	405	362	SA	2	M		195	122
12063497	Captive colony	2020-02-01	ZFE20-119	2594.5	818	739	3049.5	464	552	549	SA	2	M		165	118.3
12063497	Captive colony	2019-02-01	ZFE19-131	1411.5	561	487	491.5	510	417	328.5	SA	1	M		110	101.9
12063499	Kumasi urban roost	2020-04-01	KAP20-045	5575	6979	1171	2209.5	912.5	814	907	A		M		210	113.9
12063505	Accra urban roost	2020-03-01	HMA20-040	8623	8595	3687	12556	456.5	445	491.5	A		M		250	122.9
12063521	Akosombo rural roost	2020-02-01	AFE20-058	15771	4208	3409	16637.5	725	713	770.5	A		M		245	105.7
12063531	Captive colony	2020-07-01	ZJU20-078	1076.5	415	268	630	410	553	500	A	2	F		220	118.2
12063531	Captive colony	2020-10-01	ZOC20-101	956	306	208	457	352.5	433	418	A	2	F		185	118.8
12063531	Captive colony	2020-02-01	ZFE20-050	1039	431	290	679	370	445	446	A	2	F		190	118
12063531	Captive colony	2019-02-01	ZFE19-080	1925	1862	1462	4914.5	575	467.5	335	SA	1	F		150	108.3
12063531	Captive colony	2019-07-01	ZJU19-093	1973.5	1600	1278.5	3467	545	470	395.5	SA	1	F		160	118.2
12063567	Akosombo rural roost	2020-02-01	AFE20-066	7069	745	774	1274.5	798	644	758.5	SA		F		195	118.5
12063572	Akosombo rural roost	2020-02-01	AFE20-081	4828	927	764	1321.5	898.5	686	873	SA		M		170	111.4
12063594	Akosombo rural roost	2020-02-01	AFE20-114	6626.5	13455	1031.5	3056	1104.5	907	1010	A		F		255	121.9
12063597	Accra urban roost	2020-03-01	HMA20-024	3940	9295	410.5	749	479	449	467	A		M		260	122.4
12063615	Accra urban roost	2019-12-01	HDE19-014	1213	595	393	961	417.5	403	386.5	A		F		260	118.6
12063632	Captive colony	2019-02-01	ZFE19-073	2205	1009	757	1819	564.5	490.5	345	A		F		280	119.5
12063632	Captive colony	2019-07-01	ZJU19-065	3341	5335	2384	8056	613	564	408	A		F	Lactating	315	118.3
12063635	Accra urban roost	2020-03-01	HMA20-031	5576	1254	349	573	461	404	442	A		M		230	112.5
12063643	Accra urban roost	2019-12-01	HDE19-007	4487	1279.5	884	1823.5	443	472.5	453	A		M		280	116.6
12063654	Captive colony	2019-02-01	ZFE19-127	1006.5	1863.5	583	887	539	453	319	SA	1	F		110	101
12063654	Captive colony	2019-07-01	ZJU19-123	769	598.5	481	557.5	473.5	421.5	322.5	SA	1	F		140	102.3
12063663	Kumasi urban roost	2020-04-01	KAP20-058	20376	11145.5	4106	9199.5	2128.5	1490.5	1106	A		M		245	121.4
12063670	Kumasi urban roost	2020-04-01	KAP20-040	1890	6505	892	1402	814	578	829	A		F		225	121.5
12063672	Captive colony	2020-07-01	ZJU20-033	3736.5	657	466	751	558	784.5	825.5	A	2	F	Pregnant	240	123.5
12063672	Captive colony	2019-07-01	ZJU19-082	2526	844	600	622	599	582	427	SA	1	F		185	114.1
12063672	Captive colony	2020-10-01	ZOC20-073	1595	454.5	298.5	553	416	859	547	A	2	F		225	122.3
12063672	Captive colony	2020-02-01	ZFE20-031	1606	371	233	493	386	447	453.5	SA	2	F		200	123.6
12063672	Captive colony	2019-02-01	ZFE19-106	1087.5	943	474	511.5	484	418	340.5	SA	1	F		155	110.7
12063690	Accra urban roost	2020-03-01	HMA20-055	5544	806	341	558	444.5	430	439	A		M		255	120
12063724	Captive colony	2019-07-01	ZJU19-084	1160	372	522.5	588	506	459	372	SA	1	F		185	119.4
12063724	Captive colony	2020-02-01	ZFE20-147	498	334	224	479	349	435	392	SA	2	F		215	125.4
12063724	Captive colony	2019-02-01	ZFE19-041	1021	1982	861.5	1996	594	462	379	SA	1	F		175	116.4
12063724	Captive colony	2020-07-01	ZJU20-101	1565.5	453	312	619	461	609	585	A	2	F	Pregnant	250	125
12063724	Captive colony	2020-10-01	ZOC20-028	981	369.5	241	527	394	522	463	A	2	F	Lactating	220	124.9
12063731	Akosombo rural roost	2019-11-01	ANO19-093	2065	1997	841	1455	1012	701	895.5	SA		F		165	101.3
12063767	Accra urban roost	2019-12-01	HDE19-040	10620	2486.5	648	2760	467.5	479	487	A		M		280	118
12063784	Captive colony	2019-02-01	ZFE19-100	966.5	340	668	2426	538	435.5	342	SA	1	F		150	111.6
12063784	Captive colony	2020-02-01	ZFE20-104	1300	2505.5	322	1012	369	455	430	SA	2	F		180	123
12063819	Kumasi urban roost	2020-04-01	KAP20-053	19662	5502	1131	2204	991	1353	907.5	A		M		265	120.8
12063820	Kumasi urban roost	2020-04-01	KAP20-042	16336	3608	3227	3248	1510	2754	847	A		M		250	124.3
12063845	Accra urban roost	2020-03-01	HMA20-036	13546.5	1231	376	735	501	539	432.5	A		M		235	115.9
12063906	Akosombo rural roost	2020-02-01	AFE20-109	8909	1075	984	1588	948.5	1027	960	SA		M		170	110.7
12063914	Akosombo rural roost	2020-02-01	AFE20-105	155334	9124	735	1227	753.5	837	836	A		M		225	119.7
12063924	Accra urban roost	2019-12-01	HDE19-023	2334	599.5	291	458	399.5	413	379	A		M		255	119.4
12063943	Akosombo rural roost	2019-11-01	ANO19-016	3114	9590	806	1366	897.5	695	947	A		F		245	122.4
12063950	Akosombo rural roost	2020-02-01	AFE20-056	4658	794	742	1393.5	838	648	887	A		F		200	122.2
12063957	Accra urban roost	2020-03-01	HMA20-077	7060	377	696	2465.5	409.5	438	428	A		M		260	117.2
12063974	Accra urban roost	2019-12-01	HDE19-019	2370	419.5	335	704.5	444	423	409.5	A		M		280	121.2
12063977	Accra urban roost	2019-12-01	HDE19-041	16249	603	629.5	1695	657	399.5	371	A		M		220	119.2
12063988	Accra urban roost	2020-03-01	HMA20-047	5834	1107.5	444	713	811.5	419	482	A		M		185	108.1
12063998	Kumasi urban roost	2020-04-01	KAP20-050	7577.5	3227	1018	2443	1014	923.5	1007	A		M		245	119.8
12064014	Akosombo rural roost	2020-02-01	AFE20-106	57994	2716.5	4748	13242	1144	1155	990.5	A		M		235	118.6
12064038	Akosombo rural roost	2020-02-01	AFE20-077	8577	4511	769	1280	944	741	898	A		M		255	120.6
12064044	Accra urban roost	2019-12-01	HDE19-032	3115	1269.5	651	1560	433	425	439	A		M		250	121.6
12064052	Accra urban roost	2020-03-01	HMA20-058	4528.5	474	399	588	431	433	442.5	A		F		190	112.2
12064071	Accra urban roost	2020-03-01	HMA20-045	3365	1131	783	1052	464	439	447	A		M		240	113.4
12064084	Captive colony	2019-02-01	ZFE19-055	1259	2620	572	896	562.5	461	392	SA	1	M		185	113.6
12064084	Captive colony	2020-10-01	ZOC20-118	1397	399	226	482	516.5	448	436	A	2	M		245	123.9
12064084	Captive colony	2020-02-01	ZFE20-122	1230.5	480	233	533	355.5	449	427	A	2	M		180	124.5
12064084	Captive colony	2019-07-01	ZJU19-070	1150	1299.5	534	695	556	487.5	412	SA	1	M		185	120.5
12064084	Captive colony	2020-07-01	ZJU20-067	1528	472	289	591.5	422	567	530	A	2	M		250	124.5
12064131	Akosombo rural roost	2020-02-01	AFE20-062	20768	1030	1692	6271	788	649	814	A		M		255	113.4
12064170	Accra urban roost	2020-03-01	HMA20-050	7172	356	387	528	506	417.5	445.5	A		M		220	117.8
12064175	Captive colony	2020-10-01	ZOC20-005	1934	377	267	548	422	525.5	506	A	2	F		200	122
12064175	Captive colony	2020-02-01	ZFE20-002	1421	390	290.5	852	368	459.5	427	SA	2	F		220	121.2
12064175	Captive colony	2019-02-01	ZFE19-072	1880	1405	1991	8895.5	568	444	327	SA	1	F		150	108.3
12064175	Captive colony	2020-07-01	ZJU20-043	2476	527	363	723	467	638.5	640	SA	2	F		220	122.2
12064175	Captive colony	2019-07-01	ZJU19-010	1403	401	690	2218.5	457	362.5	290	SA	1	F		160	135.7
12064192	Accra urban roost	2020-03-01	HMA20-041	3979	593.5	437.5	1684	454	410	513	A		M		220	113
12064198	Accra urban roost	2019-12-01	HDE19-038	7553	1166	381.5	591	400.5	440.5	483	A		M		265	120.6
12064215	Akosombo rural roost	2020-02-01	AFE20-103	7053.5	990.5	1034	2151	1009	871	1070	A		M		225	115.7
12064253	Accra urban roost	2020-03-01	HMA20-088	2967	4478	1675	4107	411	449	408	A		M		245	118.8
12064277	Akosombo rural roost	2020-02-01	AFE20-113	12139.5	5205.5	3460	9990	971	992	998	A		M		235	121
12064287	Accra urban roost	2020-03-01	HMA20-029	4486	9213	400	923	453	446	460	A		M		290	117.1
12064337	Akosombo rural roost	2019-11-01	ANO19-011	4543	862	847	1428	1004	726	844	SA		F		243	116.6
12064357	Kumasi urban roost	2020-04-01	KAP20-024	12450	18302	3829	18578	890	966	987	A		F		270	111.9
12064381	Accra urban roost	2020-03-01	HMA20-032	9645	1733	563	1618	405.5	436.5	460	A		M		240	117.4
12064388	Akosombo rural roost	2019-11-01	ANO19-018	5403.5	2166	901	2565	928.5	738.5	875.5	A		M		260	118.9
12064401	Accra urban roost	2019-12-01	HDE19-025	6077	606	347.5	480.5	431	405.5	411	A		F		215	111.1
12064403	Akosombo rural roost	2020-02-01	AFE20-049	4964	6673.5	912	1521.5	899	704	851	A		M		255	111.3
12064419	Akosombo rural roost	2020-02-01	AFE20-065	4199	1173	846	1456.5	859.5	683	916	SA		M		225	108.1
12064433	Accra urban roost	2020-03-01	HMA20-073	2138	337	311.5	511	444.5	422	410	A		M		230	124.5
12064435	Captive colony	2020-07-01	ZJU20-124	558	379	233	559	398	556	458	A	2	M		195	114.2
12064435	Captive colony	2019-07-01	ZJU19-138	824	413.5	627.5	931	548.5	457	384	SA	1	M		170	106.1
12064435	Captive colony	2019-02-01	ZFE19-049	1087.5	567	719	1070	550	456	369.5	SA	1	M		150	102.4
12064435	Captive colony	2020-02-01	ZFE20-157	778	335	219	492	343	437.5	396	A	2	M		190	114
12064497	Akosombo rural roost	2020-02-01	AFE20-055	7981	735.5	816	1485	843	619	792	SA		M		200	109
12064522	Captive colony	2019-02-01	ZFE19-122	1259	1698	2112.5	7710	529	435	343	SA	1	F		134	108.9
12064550	Kumasi urban roost	2020-04-01	KAP20-043	5418	912	1303	2803	900.5	727.5	901	A		F		200	116.7
12064564	Accra urban roost	2020-03-01	HMA20-093	2522.5	1940	2142	13125	598	661	630	A		M		245	115.7
12064592	Akosombo rural roost	2020-02-01	AFE20-061	3551	1790	802	1377	824	690	888	A		M		230	119
12064633	Accra urban roost	2020-03-01	HMA20-063	2058	318	329	535	459	418	412	A		M		205	114
12064650	Akosombo rural roost	2020-02-01	AFE20-101	8607	2086	1013	1735.5	1011.5	1146	1147.5	A		F		185	117.4
12064670	Akosombo rural roost	2020-02-01	AFE20-057	6562	1379	817	1419	817	703	849	A		M		255	119.7
12064683	Accra urban roost	2020-03-01	HMA20-042	8064.5	2378	1923.5	5047.5	502	498	621	A		M		275	121.5
12064853	Accra urban roost	2020-03-01	HMA20-039	20433.5	437	1482	4971	404	362	499	A		M		260	119.4
12064883	Akosombo rural roost	2019-11-01	ANO19-008	3964	995	960	1558	882	740	956	A		M		255	118.9
12064893	Accra urban roost	2020-03-01	HMA20-008	9414	461	360	578	490	479.5	550	A		M		235	117.5
12064970	Captive colony	2020-07-01	ZJU20-056	1871	573.5	318	1031	456	600	542.5	A	2	F	Pregnant	260	121.6
12064970	Captive colony	2020-10-01	ZOC20-046	1900	392	243	536.5	381	528	483	A	2	F		265	120.8
12064970	Captive colony	2019-02-01	ZFE19-129	1784	7103	4992	19708	534.5	416.5	331	SA	1	F		180	112
12064970	Captive colony	2019-07-01	ZJU19-047	1289	3153	2461	12734	511	475	363	SA	1	F		250	115.7
12065634	Captive colony	2019-02-01	ZFE19-024	1301	1908.5	571	605.5	560.5	485.5	383	SA	1	M		145	110.7
12065634	Captive colony	2020-07-01	ZJU20-026	701	330	217.5	445	336	446.5	385	A	2	M		180	124.4
12065634	Captive colony	2020-02-01	ZFE20-136	618	380.5	236	474.5	357	466	417.5	SA	2	M		180	122.8
12065634	Captive colony	2020-10-01	ZOC20-016	1066.5	340.5	256.5	530	388	536.5	455	A	2	M		200	122
12065634	Captive colony	2019-07-01	ZJU19-013	1064	470.5	466	456.5	464.5	399	310	SA	1	M		155	114.7
12065698	Accra urban roost	2020-03-01	HMA20-067	2949.5	622	430.5	977.5	541	408.5	387	SA		F		205	115.1
12065951	Kumasi urban roost	2020-04-01	KAP20-049	1350	8446.5	947.5	1617	969.5	625	951	A		M		230	121.3
12066005	Captive colony	2020-10-01	ZOC20-137	800	297.5	221.5	487	337.5	415.5	378	SA	1	M		135	116.1
12066005	Captive colony	2020-07-01	ZJU20-051	1890	734	700	3580	397.5	547	506	SA	1	M		165	112.6
12066005	Captive colony	2020-02-01	ZFE20-006	1861	1633.5	1966	9233	360	452	448	SA	1	M		135	106.5
12066033	Accra urban roost	2019-12-01	HDE19-045	3298.5	659	291.5	490.5	421	402	369	A		F		170	112
12066040	Accra urban roost	2019-12-01	HDE19-046	4626	572.5	363	670	432	434	433	A		M		165	123.8
12066053	Kumasi urban roost	2020-01-01	KJA20-091	3102.5	1319	793	1341	535	497.5	560	A		F		235	119.3
12066069	Kumasi urban roost	2020-01-01	KJA20-080	14615	1635.5	900	1511.5	882	1070	934	A		M		230	122.2
12066074	Kumasi urban roost	2020-01-01	KJA20-085	4810.5	823	910.5	1492.5	909	827	1005.5	SA		F		145	104.3
12066078	Kumasi urban roost	2020-01-01	KJA20-007	4706	835.5	795	1302.5	849	602	772	A		M		210	118.5
12066112	Accra urban roost	2019-12-01	HDE19-060	7792	780	1724	7704	402.5	384.5	387	A		M		220	110
12066150	Kumasi urban roost	2020-01-01	KJA20-082	4435	2044	895	1594.5	838	704	825	A		M		260	119.4
12066209	Kumasi urban roost	2020-01-01	KJA20-014	4017	5939	992.5	1355.5	948	740	793	A		M		220	120.4
12066225	Accra urban roost	2019-12-01	HDE19-062	12189	944.5	521	1195	594.5	435.5	637	A		F		235	120
12066239	Accra urban roost	2019-12-01	HDE19-028	6104.5	1402	390	460	351.5	398.5	398	A		M		245	119.6
12066251	Kumasi urban roost	2020-01-01	KJA20-087	8158	9552	974.5	1553.5	869	946.5	955.5	A		M		240	113.7
12066275	Kumasi urban roost	2020-01-01	KJA20-013	13974	12966.5	781	1245.5	1301	842.5	716.5	A		M		220	113
12066320	Kumasi urban roost	2020-01-01	KJA20-039	969	680	784	1338	800	488.5	776.5	A		F		220	117.4
12066322	Accra urban roost	2019-12-01	HDE19-058	7464	707	408	669.5	500	468	514.5	A		M		252	118.1
12066342	Kumasi urban roost	2020-04-01	KAP20-023	14623	1188	2437	6749	1017.5	1259.5	972	A		M		265	115.5
12066445	Kumasi urban roost	2020-01-01	KJA20-102	2353.5	2850	2397	10067.5	931	665	877.5	SA		M		240	123.3
12066462	Accra urban roost	2020-03-01	HMA20-094	22912	28478.5	712	1053	951	1062.5	983	A		M		220	117
12066469	Kumasi urban roost	2020-01-01	KJA20-053	7386	1388.5	1885.5	5210.5	698	705.5	736	A		M		260	119.2
12066479	Kumasi urban roost	2020-01-01	KJA20-002	3086	835	764	1255.5	796	588	749.5	A		M		190	114.3
12066506	Kumasi urban roost	2020-01-01	KJA20-109	1108.5	586	1140	2809.5	539	391	545	SA		F		185	115.7
12066516	Kumasi urban roost	2020-04-01	KAP20-022	7453	1393	2879	6257.5	930	918.5	895	A		M		270	112.4
12066531	Accra urban roost	2019-12-01	HDE19-063	8791	4838.5	383	744	344.5	362	383	A		F		225	117
12066549	Captive colony	2020-02-01	ZFE20-102	1445	404	271.5	528	362	468.5	471	SA	2	F		210	121.7
12066549	Captive colony	2019-07-01	ZJU19-137	659	569	496	542	554	497	360	SA	1	F		135	114.3
12066549	Captive colony	2019-02-01	ZFE19-149	1100	809	434.5	490	497	405	328.5	SA	1	F		160	111.3
12066549	Captive colony	2020-07-01	ZJU20-017	1173.5	329	229	463.5	333.5	496	399	A	2	F		220	123.3
12066549	Captive colony	2020-10-01	ZOC20-148	1813	328	233	463	357	538	445	A	2	F		210	122.1
12066568	Kumasi urban roost	2020-04-01	KAP20-060	30541	935	1015	1670	932	1234.5	957	SA		F		140	111.9
12066569	Kumasi urban roost	2020-01-01	KJA20-011	7668	11106	1073	2416	765	722	731.5	A		M		230	123.6
12066585	Accra urban roost	2019-12-01	HDE19-076	3185	8745	313	448	395	392	368.5	A		M		225	118.4
12066592	Accra urban roost	2019-12-01	HDE19-092	5999.5	400	509	1185	410	402	410	SA		M		215	116.8
12066601	Kumasi urban roost	2020-01-01	KJA20-026	2905.5	971.5	899	1357	1056	568	793	A		M		170	106
12066650	Akosombo rural roost	2019-11-01	ANO19-010	4006.5	5081	924	1735.5	873.5	686	843.5	A		M		245	123.8
12066663	Accra urban roost	2019-12-01	HDE19-101	3258	538.5	359	650	422.5	463.5	450	A		M		230	122.2
12066676	Akosombo rural roost	2020-02-01	AFE20-087	4726.5	1126	1206	2508.5	906.5	703	899.5	SA		M		185	114.9
12066678	Akosombo rural roost	2019-11-01	ANO19-013	4220.5	1675	1582	4459	898.5	847	904	A		M		250	119.6
12066696	Kumasi urban roost	2020-01-01	KJA20-035	2134.5	685.5	879	1602.5	741	529	721	A		M		240	119
12066742	Kumasi urban roost	2020-01-01	KJA20-003	2321	1871	799	1380.5	784.5	547.5	725	A		M		240	120.8
12066758	Accra urban roost	2019-12-01	HDE19-065	930	329	287	503	420	431	375.5	SA		F		190	106.5
12066807	Akosombo rural roost	2020-02-01	AFE20-091	5170	993	1003	2383	1492	983.5	1068.5	SA		M		205	115.4
12066871	Accra urban roost	2019-12-01	HDE19-054	11139.5	620.5	564	1153	403	405	386.5	A		F		208	121.7
12066896	Accra urban roost	2019-12-01	HDE19-084	2785	3774	988.5	5452	418.5	554	386.5	A		M		225	117.8
12066941	Accra urban roost	2019-12-01	HDE19-049	13274	612	439	739.5	480.5	490	572.5	A		M		130	117
12066944	Accra urban roost	2019-12-01	HDE19-050	4454	2637	319.5	554	505.5	414	407	SA		M		60	105.2
12066969	Captive colony	2020-10-01	ZOC20-153	792	333	211	442	328	434.5	383	A	2	M		195	116.8
12066969	Captive colony	2020-02-01	ZFE20-024	576	382	224.5	481	369	456	408	A	2	M		180	115.1
12066969	Captive colony	2019-02-01	ZFE19-143	1171.5	1116.5	496	532.5	475	416.5	306.5	SA	1	M		120	103.5
12066969	Captive colony	2020-07-01	ZJU20-025	1357	359	247	491	331	423	436	A	2	M		185	116
12066979	Accra urban roost	2019-12-01	HDE19-090	5453	559	503	1085.5	451	457	436	SA		F		150	106
12066996	Captive colony	2020-10-01	ZOC20-032	1195	348	240	576	381	473.5	433	A	2	M		255	119.8
12066996	Captive colony	2020-07-01	ZJU20-145	1340	383	250	572.5	401.5	483	454	A	2	M		230	120
12066996	Captive colony	2020-02-01	ZFE20-097	1043	357.5	228	490	345	419	431	A	2	M		225	118.7
12066996	Captive colony	2019-02-01	ZFE19-151	1619.5	605.5	452	924	466.5	375.5	340	SA	1	M		160	105
12066996	Captive colony	2019-07-01	ZJU19-116	1475	501	474	606	509	457	363	SA	1	M		190	113
12067005	Accra urban roost	2019-12-01	HDE19-061	2056	694.5	320	539	413.5	400	425	SA		M		150	102.3
12067014	Kumasi urban roost	2020-01-01	KJA20-027	4776	1376.5	1283	5183	717.5	574	715	A		M		205	121.2
12067037	Accra urban roost	2019-12-01	HDE19-053	7008	2316	855.5	3152.5	426.5	408	450	A		M		110	121.3
12067095	Kumasi urban roost	2020-01-01	KJA20-049	4805	2686	687.5	1134	666	527	658	A		F		250	122
12067109	Captive colony	2020-10-01	ZOC20-154	692	875	208	477	331.5	412	384	SA	1	F		190	117.1
12067109	Captive colony	2020-07-01	ZJU20-147	1337	2120	296	4386	405	642	495	SA	1	F		170	112.5
12067109	Captive colony	2020-02-01	ZFE20-106	2070	2168.5	341	975	387	509	520	SA	1	F		100	105.7
12067118	Kumasi urban roost	2020-01-01	KJA20-030	6554.5	705	853	1359	834.5	607	834.5	A		M		220	111
12067195	Accra urban roost	2020-03-01	HMA20-085	5783.5	2488	409.5	757.5	468	445	480	A		M		245	118.7
12067203	Kumasi urban roost	2020-04-01	KAP20-054	3579	3183	895.5	3143.5	719	577.5	759	A		M		215	116.9
12067209	Accra urban roost	2019-12-01	HDE19-091	2863	1895.5	343	482.5	450	406	395	A		F		235	125
12067214	Accra urban roost	2019-12-01	HDE19-079	1510	6699	643	2013	434	460	392	A		M		240	123
12067217	Accra urban roost	2019-12-01	HDE19-093	1715	502	327.5	795	405	389	402	A		M		255	119.4
12067240	Accra urban roost	2020-03-01	HMA20-061	8110	692.5	814	1594	404	426	474	A		M		250	114.8
12067244	Kumasi urban roost	2020-01-01	KJA20-092	3012	1110	927	1752	1010	726	984	A		F		210	110.4
12067255	Kumasi urban roost	2020-01-01	KJA20-086	5981	2558	1749	3837.5	955.5	835	923	A		M		230	118
12067259	Kumasi urban roost	2020-01-01	KJA20-098	7825.5	2324	1054	1915	956.5	949	985	A		M		315	123.5
12067283	Kumasi urban roost	2020-01-01	KJA20-104	6490	959	980.5	1464	917	990	1001.5	A		M		225	115.4
12067299	Akosombo rural roost	2020-02-01	AFE20-097	5507	1055.5	874.5	1601.5	996	890.5	1036.5	SA		M		150	107.3
12067302	Captive colony	2020-10-01	ZOC20-009	1055.5	473	252	551	419	535	476.5	SA	1	M		150	105.4
12067302	Captive colony	2020-02-01	ZFE20-019	2169	1566	280	544	400	502.5	509	SA	1	M		125	97
12067302	Captive colony	2020-07-01	ZJU20-002	1220	557	220	473	330	422	404	SA	1	M		125	108
12067324	Kumasi urban roost	2020-01-01	KJA20-028	13221	2371	817	1556	633	672	602	A		F		205	114.8
12067368	Kumasi urban roost	2020-04-01	KAP20-030	6019	3208	1149	2100	789	777	779	A		M		200	115.8
12067377	Kumasi urban roost	2020-01-01	KJA20-043	6056	688	792.5	1273	785	687.5	783	A		F		225	109.3
12067393	Accra urban roost	2020-03-01	HMA20-075	7618	336	282.5	392	408	309	328	SA		M		180	116.9
12067434	Accra urban roost	2020-03-01	HMA20-049	8222	5769	1344	4802.5	462	498	495	A		M		235	125.3
12067450	Accra urban roost	2019-12-01	HDE19-087	5151	712	617.5	1613.5	385	410	393.5	SA		F		195	110.6
12067456	Accra urban roost	2019-12-01	HDE19-096	7944	1208	773	2898	445	498.5	524.5	A		M		225	118.7
12067461	Kumasi urban roost	2020-01-01	KJA20-033	7357	1962	849.5	1489	747	711	758	A		F		225	118.4
12067541	Kumasi urban roost	2020-01-01	KJA20-012	10430	945	753	1275	769	552	802	A		F		275	121.8
12067579	Accra urban roost	2019-12-01	HDE19-051	575	338.5	281	463	407	386	359	SA		M		85	100.2
12067580	Captive colony	2020-02-01	ZFE20-018	1711	1007	457	1729	367.5	455.5	470	SA	1	M		180	111
12067580	Captive colony	2020-07-01	ZJU20-095	1365.5	618	340	1044	434.5	558	506.5	SA	1	M		185	114.5
12067580	Captive colony	2020-10-01	ZOC20-057	1106	381	245	607	364.5	452	436.5	SA	1	M		205	116.5
12067602	Captive colony	2020-07-01	ZJU20-129	1793	379	261	593	408	545	502	SA	1	M		215	110.5
12067602	Captive colony	2020-02-01	ZFE20-149	1732	325	225.5	512.5	330	390	388.5	SA	1	M		200	111.3
12067602	Captive colony	2020-10-01	ZOC20-069	1270.5	356	243	518.5	381.5	509	470	A	1	M		220	110.8
12067631	Accra urban roost	2020-03-01	HMA20-060	3489	316	373.5	4659	464	447	437	A		M		240	120.5
12067645	Captive colony	2020-07-01	ZJU20-076	1336.5	549	326	849	409	530.5	492	SA	1	F		150	106
12067645	Captive colony	2020-10-01	ZOC20-024	798	401	264	671.5	396	471.5	432	SA	1	F		180	108.8
12067645	Captive colony	2020-02-01	ZFE20-093	2187	771	450	1477	363	448	467.5	SA	1	F		120	99.4
12067669	Akosombo rural roost	2019-11-01	ANO19-009	4348.5	2104	881.5	1645	970.5	1042	910.5	SA		M		155	116.4
12067680	Captive colony	2020-02-01	ZFE20-131	760	328	213	478	340	437	395	SA	1	M		135	104.4
12067680	Captive colony	2020-10-01	ZOC20-097	988	505.5	249.5	510.5	336	472	447	SA	1	M		190	114.3
12067680	Captive colony	2020-07-01	ZJU20-160	717	537	237.5	546	378	461	434.5	SA	1	M		155	110.5
12067696	Akosombo rural roost	2019-11-01	ANO19-044	4857.5	889	913	2003	913	685.5	868	SA		M		170	109.9
12067714	Kumasi urban roost	2020-01-01	KJA20-054	1972	847	795	1491.5	827.5	568	780.5	A		M		175	110.2
12067732	Captive colony	2019-07-01	ZJU19-061	1432	308	799.5	1339	526	438.5	386	SA	1	M		135	111.1
12067732	Captive colony	2019-02-01	ZFE19-132	1267.5	308	1022	2465	479.5	395	322.5	SA	1	M		125	107.6
12067732	Captive colony	2020-07-01	ZJU20-156	713.5	372	262	566	409	508.5	464	SA	2	M		170	120.4
12067749	Kumasi urban roost	2020-04-01	KAP20-021	9498	10898.5	3433	11038	924	1023	879.5	A		M		240	117.5
12067774	Accra urban roost	2019-12-01	HDE19-078	3358.5	5898.5	394	900	402	412	408.5	A		M		235	118.3
12067778	Accra urban roost	2019-12-01	HDE19-059	8014	9220	380	920	403	444	451	A		M		240	119.2
12067781	Kumasi urban roost	2020-04-01	KAP20-015	1743	3806.5	1379	4512.5	797.5	578	824	A		M		265	119.4
12067831	Kumasi urban roost	2020-01-01	KJA20-008	5663	3125	852	1868.5	817	677	798.5	A		F		190	110.8
12067863	Captive colony	2020-10-01	ZOC20-021	1631.5	413	258	558	396	584.5	565	A	2	M		225	118.5
12067863	Captive colony	2020-02-01	ZFE20-011	379	515	228.5	490	360	476	396.5	A	2	M		190	117.6
12067863	Captive colony	2019-07-01	ZJU19-022	882.5	837	438	516	474	403	319	SA	1	M		165	112
12067863	Captive colony	2020-07-01	ZJU20-161	706	406	238	545.5	383	551	449.5	SA	2	M		175	118.4
12067912	Accra urban roost	2019-12-01	HDE19-052	15492	2622.5	387.5	605	424	396	443	A		M		117	119.4
12067940	Accra urban roost	2019-12-01	HDE19-088	3496	775	371	539	405	425.5	388	SA		F		170	107
12067958	Captive colony	2020-10-01	ZOC20-106	578	612	388	1524	332	407	372	A	1	F		240	118.5
12067958	Captive colony	2020-07-01	ZJU20-021	640	508.5	357	1189	327.5	411	365	SA	1	F		195	115.1
12067958	Captive colony	2020-02-01	ZFE20-026	1011	2189.5	1253	4970	364	438	411	SA	1	F		115	108.5
12068030	Accra urban roost	2019-12-01	HDE19-064	8875	530.5	422	707	434	425	532	A		M		220	120.4
12068036	Kumasi urban roost	2020-01-01	KJA20-096	7780.5	2636.5	1205.5	2352.5	994	963	941	A		M		230	117
12068044	Accra urban roost	2019-12-01	HDE19-055	7873	562	420.5	753	448	462	477	A		M		255	112.6
12068046	Accra urban roost	2020-03-01	HMA20-054	8091	1103.5	376	559.5	496	434	472	A		M		205	114.8
12068051	Captive colony	2020-02-01	ZFE20-010	1099	650	332	1574	384.5	490	455	SA	1	M		120	101.7
12068051	Captive colony	2020-07-01	ZJU20-022	485	348	219	579	341	423	374	SA	1	M		140	107
12068051	Captive colony	2020-10-01	ZOC20-082	403.5	367	230	648	326	407.5	364	SA	1	M		150	109.1
12068070	Accra urban roost	2019-12-01	HDE19-085	1704	629.5	313	562	379	373.5	389	A		M		225	112.2
12068077	Kumasi urban roost	2020-01-01	KJA20-034	2757.5	1035.5	785	1226.5	780	597.5	774	A		F		240	117.8
12068125	Captive colony	2019-07-01	ZJU19-141	761	421.5	533	716	699.5	467	396	SA	1	M		140	105.8
12068125	Captive colony	2020-02-01	ZFE20-154	1112	330	251	464	390	426.5	391	SA	2	M		175	112.1
12068125	Captive colony	2019-02-01	ZFE19-148	1478	379	489.5	952	496	420.5	330	SA	1	M		140	100.1
12068125	Captive colony	2020-10-01	ZOC20-104	789	326	231.5	439	390.5	426.5	392	A	2	M		185	111.3
12068125	Captive colony	2020-07-01	ZJU20-096	886	384	269	572	453	497	461	SA	2	M		185	114.4
12068180	Captive colony	2019-02-01	ZFE19-139	1382.5	668	1898	8245	503	420	337	SA	1	M		130	100.8
12068196	Accra urban roost	2020-03-01	HMA20-048	2718	414	343	567	480	449	427	A		M		220	117.6
12068198	Accra urban roost	2020-03-01	HMA20-086	3430	492.5	303	465	395	402.5	411	A		M		225	113.6
12068206	Kumasi urban roost	2020-01-01	KJA20-031	7188.5	1190	1137	4823	774	4588	834.5	A		M		240	124.3
12068242	Captive colony	2019-02-01	ZFE19-141	1082.5	1649	452	634	490	383	320	SA	1	F		150	106
12068242	Captive colony	2020-02-01	ZFE20-161	890.5	372	221	473	339	431	389	SA	2	F		210	121.2
12068242	Captive colony	2020-10-01	ZOC20-053	2881	770.5	775	1327	868	806	950	A	2	F		250	121.3
12068242	Captive colony	2020-07-01	ZJU20-122	1663.5	443	311	590.5	443	577	530	A	2	F		225	122
12068274	Captive colony	2019-02-01	ZFE19-112	1711.5	1074	747	1720.5	512	428.5	331.5	SA	1	M		105	108.5
12068289	Accra urban roost	2019-12-01	HDE19-099	1432	8737	459.5	566.5	715	461	500.5	A		F		250	123
12068295	Accra urban roost	2019-12-01	HDE19-094	2689	5342	820	2946	406	407	395	A		M		210	121.1
12068312	Captive colony	2020-07-01	ZJU20-015	1354	348	238	477	360	451	443	A	2	F		215	117.3
12068312	Captive colony	2020-02-01	ZFE20-109	1014	421	265	546	411	436.5	410	A	2	F		200	115.6
12068312	Captive colony	2019-07-01	ZJU19-028	4378	421	529	652	996	368	368.5	SA	1	F		135	100.5
12068312	Captive colony	2020-10-01	ZOC20-034	1137.5	365	238	517.5	389	505	472	A	2	F		240	118.9
12068336	Captive colony	2020-07-01	ZJU20-126	922.5	466.5	243	575.5	404	517.5	457	SA	1	F		120	104
12068336	Captive colony	2020-10-01	ZOC20-134	764	340.5	200	421	329.5	404	374	SA	1	F		160	109.6
12068336	Captive colony	2020-02-01	ZFE20-143	483	2189	259	552	367.5	461	409	SA	1	F		100	98.1
12068363	Captive colony	2020-07-01	ZJU20-125	826	602	248	554	385.5	478	459.5	SA	1	M		165	108.2
12068363	Captive colony	2020-10-01	ZOC20-146	542	469	194.5	423	301	383	361	SA	1	M		180	110.7
12068363	Captive colony	2020-02-01	ZFE20-057	2349.5	1884	290.5	619	391	483	510.5	SA	1	M		150	102.2
12068392	Kumasi urban roost	2020-04-01	KAP20-025	14263	1841	1002	1587	1151	1213	974	A		M		230	115.5
12068396	Accra urban roost	2019-12-01	HDE19-080	2129	892	330	493	472.5	449.5	410	A		M		245	121.2
12068415	Accra urban roost	2019-12-01	HDE19-042	1799	3880	349	503.5	446	403	409	A		M		110	117
12068440	Captive colony	2019-07-01	ZJU19-124	1985.5	1360	683	1182	558.5	478	385.5	SA	1	M		145	112.7
12068440	Captive colony	2020-10-01	ZOC20-125	997	419	215	450	375	453	414	A	2	M		225	124
12068440	Captive colony	2020-07-01	ZJU20-134	893.5	414.5	251	560.5	417	495.5	458.5	A	2	M		230	123.8
12068440	Captive colony	2020-02-01	ZFE20-150	622	412	222	504	350	425	380	A	2	M		195	122.8
12068457	Accra urban roost	2019-12-01	HDE19-027	17195	3392.5	368	773	390	369	400.5	SA		M		260	115.2
12068487	Akosombo rural roost	2019-11-01	ANO19-014	10482.5	2516	2477	3443	1426	1212.5	699	A		M		225	119.1
12068518	Kumasi urban roost	2020-01-01	KJA20-019	3435	1618	1017	2571.5	810	564	753	A		F		185	112.6
12068520	Accra urban roost	2020-03-01	HMA20-051	11113.5	374	367	537	404	411	428	SA		M		185	113.7
12068522	Accra urban roost	2019-12-01	HDE19-072	5392	346	402	586.5	561	384	389	A		M		235	122.5
12068532	Akosombo rural roost	2020-02-01	AFE20-090	12390	3359	1260	4181	1033	1239	1075.5	A		M		275	124.7
12068535	Accra urban roost	2019-12-01	HDE19-098	424	368	305	543.5	406	439.5	425	A		M		255	119.4
12068543	Accra urban roost	2019-12-01	HDE19-086	1517	557	695	2670	417	383	385	SA		M		165	101.3
12068557	Accra urban roost	2019-12-01	HDE19-077	2497.5	1467	318	473	423	407.5	412	SA		M		165	106.6
12068577	Accra urban roost	2019-12-01	HDE19-107	2841	1449.5	391	697.5	556.5	452	424	SA		M		155	107.9
12068598	Accra urban roost	2020-03-01	HMA20-071	8571.5	649.5	426	1060.5	363.5	398	387.5	A		M		260	122.2
12068601	Kumasi urban roost	2020-01-01	KJA20-048	3539	689.5	721	1135	666	612.5	668	A		M		280	113
12068602	Kumasi urban roost	2020-01-01	KJA20-044	6291	1709	757.5	1203	720	654.5	790.5	A		F		275	120.3
12068608	Accra urban roost	2020-03-01	HMA20-053	4083	1406	345	517	436	421	430.5	A		M		290	120.6
12068613	Kumasi urban roost	2020-01-01	KJA20-023	4973	974.5	762.5	1276	740	629.5	740	A		M		265	117
12068626	Kumasi urban roost	2020-04-01	KAP20-026	7624	446.5	416	614	388	382	419.5	A		F		230	116.5
12068641	Akosombo rural roost	2020-02-01	AFE20-070	16151	8064	1766	5010	780	1049	826	A		M		250	121
12068644	Kumasi urban roost	2020-01-01	KJA20-036	5262	1788	766	1304	733	704.5	773	A		M		305	122
12068683	Kumasi urban roost	2020-01-01	KJA20-032	3267.5	2275	776	1214	727	580	776	A		M		220	118.1
12068685	Kumasi urban roost	2020-01-01	KJA20-010	2478	836	792.5	1259.5	796	546	776	A		F		175	107
12068688	Captive colony	2020-10-01	ZOC20-033	1088.5	375	246	535	404.5	545	477	A	2	F		220	124.6
12068688	Captive colony	2020-07-01	ZJU20-065	946	434.5	291	645	495.5	635.5	509	A	2	F		215	121.3
12068688	Captive colony	2019-07-01	ZJU19-147	856	1395.5	1330	4187	558	508	411	SA	1	F		165	113.6
12068688	Captive colony	2020-02-01	ZFE20-096	1118	399	288	612.5	371	456	434	SA	2	F		205	123.3
12068695	Kumasi urban roost	2020-01-01	KJA20-093	4100	2567	857	1861	706	637	729.5	A		M		230	126.1
12068717	Captive colony	2020-02-01	ZFE20-036	815	338	311	1024.5	357	434	400	SA	1	F		125	106.6
12068717	Captive colony	2020-07-01	ZJU20-024	558	317	225	517	339	407	374	SA	1	F		165	109
12068717	Captive colony	2020-10-01	ZOC20-084	567.5	304	203.5	534	330	393.5	372	SA	1	F		175	113.7
12068762	Accra urban roost	2019-12-01	HDE19-030	1035.5	2052	360	473	445	413	399	A		M		255	121.5
12068779	Accra urban roost	2019-12-01	HDE19-047	25539	284	315	423.5	451.5	375.5	376.5	SA		F		77	108
12068794	Kumasi urban roost	2020-01-01	KJA20-018	6074	875	770.5	1338	786.5	627	761	A		F		250	121.4
12068817	Captive colony	2020-02-01	ZFE20-092	814	335	233	451	343	428	401	A	2	M		205	121.1
12068817	Captive colony	2019-07-01	ZJU19-090	1028	309	491.5	580	567.5	488	359	SA	1	M		155	113.8
12068817	Captive colony	2020-10-01	ZOC20-051	1408	433	275.5	539	398	547	525	A	2	M		220	112.3
12068817	Captive colony	2020-07-01	ZJU20-005	1807	386	256	510.5	396.5	523	452	A	2	M		215	123
12068819	Accra urban roost	2019-12-01	HDE19-026	4327	2570	352.5	532	462	460	403	A		M		240	119.8
12068824	Accra urban roost	2019-12-01	HDE19-035	2118	1327	483	1750.5	469.5	422	393	A		M		210	111.5
12068845	Kumasi urban roost	2020-01-01	KJA20-016	22174	1364	751	1422	743	663	729.5	A		M		220	117.4
12068855	Accra urban roost	2019-12-01	HDE19-075	11731.5	781	365	526	463.5	445	469	A		M		215	119.1
12068857	Accra urban roost	2019-12-01	HDE19-103	2451.5	577.5	6265	16598	502	461	437	SA		M		180	114.6
12068874	Kumasi urban roost	2020-01-01	KJA20-025	5066.5	4823	774	1328	798	686	782.5	A		F		190	109.7
12068923	Kumasi urban roost	2020-04-01	KAP20-011	7161	803	1019.5	1703	1032.5	942	960.5	SA		M		190	109.5
12068966	Kumasi urban roost	2020-04-01	KAP20-033	15015.5	1847	2541.5	2736	3994	1341	925	SA		M		230	115.9
12068996	Kumasi urban roost	2020-04-01	KAP20-019	8838	4165.5	1624	2925	990	965.5	984.5	A		F		320	120.5
12069085	Captive colony	2020-07-01	ZJU20-031	1011	550	246	740.5	409	513	462	SA	1	M		145	112
12069085	Captive colony	2020-02-01	ZFE20-014	1227	743	241	1191	382.5	457	427	SA	1	M		135	106.6
12069085	Captive colony	2020-10-01	ZOC20-089	968	463	215	581	350.5	502	410	SA	1	M		160	115.2
12069128	Kumasi urban roost	2020-01-01	KJA20-056	3088	10164	1119	2082.5	688	553	732	A		F		220	112.4
12069177	Kumasi urban roost	2020-01-01	KJA20-006	3244	2875	812	1394.5	782	572.5	823	A		M		215	120
12069201	Kumasi urban roost	2020-01-01	KJA20-055	10750	6418	763.5	1741	693	785	706	A		F		240	123
12069206	Accra urban roost	2020-03-01	HMA20-092	7513	4056	913	1022	1002.5	983.5	871	A		M		260	118.2
12069223	Kumasi urban roost	2020-04-01	KAP20-056	22681	963.5	1218	1939	1195	1048	1137	SA		M		200	117.6
12069238	Kumasi urban roost	2020-01-01	KJA20-004	2396.5	652	714	1455	552	374	550	A		M		240	118
12069243	Kumasi urban roost	2020-01-01	KJA20-045	2752	890	899	1570.5	751	609	759	A		F		260	114.6
12069265	Accra urban roost	2019-12-01	HDE19-071	10627	3392	393	530	387	367	436	A		M		240	117.5
12069272	Kumasi urban roost	2020-04-01	KAP20-062	16284	5110	2723.5	9660.5	1078	1112	1082	A		F		225	120.4
12069275	Accra urban roost	2019-12-01	HDE19-089	815	2141	367.5	638	445	395	376	A		M		240	123.8
12069307	Accra urban roost	2020-03-01	HMA20-056	1694.5	604.5	324	584.5	424	388	386.5	A		M		230	118.3
12069384	Accra urban roost	2020-03-01	HMA20-062	8629	2380	364	896	514	440	476	A		M		235	121.9
12069452	Kumasi urban roost	2020-01-01	KJA20-105	6219	5591.5	6620	19027.5	383	367	414	A		F		275	126.6
12069494	Captive colony	2020-02-01	ZFE20-021	1619	2194	2700.5	11150	354	438	426	SA	1	M		145	103.3
12069494	Captive colony	2020-10-01	ZOC20-162	1006	713	809	3821	361	451	409	SA	1	M		220	113
12069494	Captive colony	2020-07-01	ZJU20-019	1620	492	518	2285.5	327	388	385	SA	1	M		170	106.2
12069544	Accra urban roost	2019-12-01	HDE19-069	8733	1453	456	713	629.5	439	430	A		M		210	121
12069546	Kumasi urban roost	2020-04-01	KAP20-059	8864	997	1146.5	1797	1057.5	951	1103.5	A		M		250	119.2
12069630	Accra urban roost	2019-12-01	HDE19-105	2512	1018	375.5	540	541	463	442	SA		F		150	105.4
12069640	Captive colony	2020-02-01	ZFE20-089	2030	539	328	785	403	512	490	SA	1	M		145	103.4
12069640	Captive colony	2020-10-01	ZOC20-067	1202.5	465	284	820	409	518	463	SA	1	M		190	114.4
12069640	Captive colony	2020-07-01	ZJU20-149	1460	808	252	572	393	526	483	SA	1	M		165	110
12069641	Accra urban roost	2019-12-01	HDE19-074	4541	968	362	460	405	425	398	A		F		235	121.3
12069672	Akosombo rural roost	2020-02-01	AFE20-085	5277	965	825.5	1607	881	1604.5	1001.5	SA		F		190	113.3
12069710	Accra urban roost	2020-03-01	HMA20-064	2479	3802.5	601	1301.5	459	478.5	420	A		M		265	118.8
12069719	Akosombo rural roost	2020-02-01	AFE20-100	9515.5	2349.5	1046.5	1873.5	1080	994	1128.5	A		M		230	115.4
12069721	Kumasi urban roost	2020-01-01	KJA20-017	11259	934.5	717	1246	764	763	781	A		M		205	115.1
12069722	Captive colony	2019-02-01	ZFE19-150	915	269	479	483	516	404	333	SA	0	M		140	106
12069729	Captive colony	2020-02-01	ZFE20-137	594	369	263	613	343	426	396	A	2	M		145	118.7
12069729	Captive colony	2019-07-01	ZJU19-136	1456	449	835	1883.5	408	369	304	SA	1	M		210	112.9
12069729	Captive colony	2019-02-01	ZFE19-135	2050	664	1151	3130	527	455	329.5	SA	1	M		145	108
12069729	Captive colony	2020-07-01	ZJU20-098	883.5	416	262	606	419	523	461	SA	2	M		190	118.7
12069729	Captive colony	2020-10-01	ZOC20-098	757	351	219	507	334	428	387	A	2	M		225	119.1
12069761	Kumasi urban roost	2020-01-01	KJA20-100	3311	816	875	1424	840	674	848	SA		F		135	111.3
12069793	Kumasi urban roost	2020-01-01	KJA20-022	1807	5839.5	1475	4876	591	443.5	594.5	A		M		185	122.6
12069794	Accra urban roost	2019-12-01	HDE19-100	1294	332	385	656.5	512	443	436	A		M		250	121.2
12069796	Akosombo rural roost	2019-11-01	ANO19-004	12255	6426	1170	3188	869	757	838.5	A		M		250	120
12069832	Accra urban roost	2019-12-01	HDE19-056	4954	1650	358	615	416	389	429	A		M		230	121
12069845	Accra urban roost	2019-12-01	HDE19-083	3009	1502	357	479	510.5	643	458.5	A		F		245	112.8
12069846	Accra urban roost	2019-12-01	HDE19-106	2879	1838.5	397	540	486	463	426	SA		M		195	116.8
12069855	Kumasi urban roost	2020-04-01	KAP20-009	5136	936	867	1403.5	872	617.5	967	SA		F		200	114.5
12069863	Accra urban roost	2020-03-01	HMA20-065	2254	313	339	552	447	499	398	SA		M		215	116
12069866	Accra urban roost	2019-12-01	HDE19-022	6825	1328	421	1048.5	361	389.5	404.5	A		M		220	119.4
12069878	Kumasi urban roost	2020-01-01	KJA20-052	9685	762	626	1024	579.5	456	604	A		M		275	118.4
12069916	Captive colony	2019-07-01	ZJU19-026	2797	1911	580	548.5	478.5	413	317	A		F		225	114.3
12069916	Captive colony	2020-07-01	ZJU20-041	2350	4580	625.5	953	434.5	590	532	A		F		260	113
12069916	Captive colony	2020-02-01	ZFE20-070	3794	9315	1146	1553.5	546	862	569	A		F	Pregnant	255	106.2
12069916	Captive colony	2020-10-01	ZOC20-078	2733.5	8285	1231	1328	513.5	945.5	704	A		F		255	115
12069937	Accra urban roost	2020-03-01	HMA20-069	2923	372	758	2685	411	430	426	A		M		290	121
12069939	Accra urban roost	2019-12-01	HDE19-104	2814	774	412.5	782	408	401	449	A		M		260	122.5
12069986	Kumasi urban roost	2020-01-01	KJA20-089	5332.5	2666.5	2108	8511	934	831.5	948	A		M		200	111.5
12069998	Kumasi urban roost	2020-01-01	KJA20-020	21506	8895	702.5	1064	572	819.5	616.5	A		F		240	117.4
12070029	Accra urban roost	2020-03-01	HMA20-081	14084	296	298	506	367	343	431	A		M		215	115.2
12070030	Accra urban roost	2019-12-01	HDE19-102	3708	617	353	507	439	417	468	SA		F		150	103.9
12070032	Kumasi urban roost	2020-01-01	KJA20-024	7649.5	831.5	727	1121	711	713	727.5	A		F	Pregnant	240	123.5
12070033	Accra urban roost	2019-12-01	HDE19-033	6452.5	4104	339.5	826.5	446	411.5	406	A		M		250	121.7
12070050	Kumasi urban roost	2020-04-01	KAP20-002	4714	7531.5	2269	6324	935	773.5	937.5	A		M		285	123
12070052	Accra urban roost	2019-12-01	HDE19-066	7226	579	1015	4526	391.5	372	451	A		M		215	120.6
12070055	Kumasi urban roost	2020-01-01	KJA20-001	4189	3678	754.5	1237	766	605	764	A		F		155	182
12070122	Kumasi urban roost	2020-01-01	KJA20-009	2699	4163	788	1369	807	577	787	A		M		210	122
12070149	Kumasi urban roost	2020-01-01	KJA20-029	12229	1511	1072	2219	751	742	776.5	A		M		210	116.4
12070223	Captive colony	2020-07-01	ZJU20-154	564.5	379.5	228	538	380	502.5	430	A	2	M		200	120
12070223	Captive colony	2020-10-01	ZOC20-132	552	308	194	424	318.5	378	370.5	A	2	M		190	121.5
12070223	Captive colony	2019-02-01	ZFE19-147	1506	2373.5	530	803	469	369	338	SA	1	M		140	108
12070223	Captive colony	2020-02-01	ZFE20-054	644.5	402.5	228	485.5	344	438	411	A	2	M		195	120
12070226	Kumasi urban roost	2020-01-01	KJA20-047	3471	2960	788	1259	775	568	809	A		M		230	112.3
12070228	Akosombo rural roost	2020-02-01	AFE20-071	8561	1425	792	1382	841	703	783.5	A		M		195	119.2
12070231	Accra urban roost	2019-12-01	HDE19-057	8056	892.5	317	493	465	366	402	SA		F		170	107.2
12070237	Kumasi urban roost	2020-01-01	KJA20-021	46849.5	3284.5	613	907	523	510	464	A		F		210	115.6
12070241	Kumasi urban roost	2020-01-01	KJA20-051	1051	900.5	894	5161	744	569	765	A		M		220	110
12070256	Kumasi urban roost	2020-01-01	KJA20-038	5082	13594.5	720	1268	807	657	755.5	A		M		225	123.2
12070308	Akosombo rural roost	2019-11-01	ANO19-017	2603.5	842	808	1503	936	704	947	SA		M		235	117.2
12070318	Kumasi urban roost	2020-04-01	KAP20-044	7193	8412.5	830.5	1454.5	780	767	795.5	A		M		240	121
12070365	Kumasi urban roost	2020-01-01	KJA20-101	6703	789	1009	1489	1269.5	874.5	905	SA		F		190	111.4
12070375	Accra urban roost	2019-12-01	HDE19-070	1834.5	390	480	1234	401	373	385	A		F		210	118.7
12070425	Captive colony	2019-02-01	ZFE19-138	1177	1353	500	662.5	512.5	426	345.5	SA	1	F		130	102.6
12070425	Captive colony	2020-10-01	ZOC20-123	1309.5	304.5	215	436	340.5	439	407	A	2	F		205	119.6
12070425	Captive colony	2020-02-01	ZFE20-139	1190	354	230	474	342	438	404	SA	2	F		140	118.2
12070425	Captive colony	2019-07-01	ZJU19-146	882	540	566	571	551	501.5	414	SA	1	F		140	110.4
12070425	Captive colony	2020-07-01	ZJU20-106	2371	589	402	711	479	721	708.5	A	2	F	Pregnant	215	121
12070428	Kumasi urban roost	2020-01-01	KJA20-103	3608	1850	1315	2337	908	807.5	941	A		M		240	122.7
12070439	Kumasi urban roost	2020-01-01	KJA20-057	1528.5	4209.5	890	1741	755.5	499	782	A		M		250	117.4
12070446	Akosombo rural roost	2019-11-01	ANO19-015	5077	945.5	796	1403.5	855	684	863.5	SA		F		230	119.6
12070449	Captive colony	2020-02-01	ZFE20-044	1902.5	939.5	301	1085	383	468	490	SA	1	M		90	90.4
12070455	Accra urban roost	2020-03-01	HMA20-070	1626	492.5	774	2172	406.5	392	422	A		M		280	117.8
12070457	Akosombo rural roost	2019-11-01	ANO19-002	2902	1734.5	781	1418	961.5	694.5	908	SA		M		180	117.5
12070464	Kumasi urban roost	2020-01-01	KJA20-050	18912.5	13062.5	854	1761.5	689	491	628	A		F		210	113.1
12070475	Accra urban roost	2020-03-01	HMA20-084	10613	604	846	3407.5	359	452	518	A		M		235	114
12070497	Kumasi urban roost	2020-01-01	KJA20-083	4313	45350.5	954	1923.5	927	704.5	929	A		F		255	116.7
12070506	Accra urban roost	2019-12-01	HDE19-044	4662	2411.5	496	1899	422	399	430	A		M		110	114.5
12070543	Captive colony	2019-02-01	ZFE19-145	1295	7828	477	765.5	487.5	401	337	SA	1	F		130	103.5
12070543	Captive colony	2020-10-01	ZOC20-093	616	295.5	196.5	425	343	382	378	A	2	F		210	118.8
12070543	Captive colony	2019-07-01	ZJU19-148	672	7928	539	831.5	574	477.5	408	SA	1	F		110	107.4
12070543	Captive colony	2020-07-01	ZJU20-006	762	378	221.5	467	336	404	406	A	2	F		225	119.1
12070543	Captive colony	2020-02-01	ZFE20-065	573	666	217	469	349.5	428	400	SA	2	F		185	114.1
12070557	Accra urban roost	2019-12-01	HDE19-024	1796	2500	1334	4515	402	394	421	SA		M		220	123
12070575	Kumasi urban roost	2020-01-01	KJA20-046	2842.5	2888	834	1261	789.5	605.5	787	A		M		240	113.2
12070577	Accra urban roost	2019-12-01	HDE19-095	4642	549	340	1611	439.5	446.5	412.5	A		M		230	128.8
12070580	Captive colony	2020-02-01	ZFE20-130	1204.5	1133	282	701.5	356	446	431	SA	1	M		105	105
12070580	Captive colony	2020-07-01	ZJU20-092	786	400	245	594.5	419	512	491.5	SA	1	M		165	109.9
12070580	Captive colony	2020-10-01	ZOC20-151	630	315	212	463	318	396.5	384	SA	1	M		195	113.6
12070583	Akosombo rural roost	2020-02-01	AFE20-095	21483	2353	1421	1768	1251	1264	1066	SA		F		160	110
12070592	Captive colony	2020-10-01	ZOC20-129	1969	494	364	576	420.5	603	560.5	A	2	M		205	118.5
12070592	Captive colony	2019-02-01	ZFE19-142	1780.5	495.5	478	522	473	408.5	340	SA	1	M		130	104
12070592	Captive colony	2020-07-01	ZJU20-132	1217	421.5	278.5	569	411	534	504	A	2	M		200	118.9
12070592	Captive colony	2020-02-01	ZFE20-080	1156	343.5	232.5	482	352	461	409	SA	2	M		185	116.7
12070592	Captive colony	2019-07-01	ZJU19-134	1246.5	363	474	464	463	419	345.5	SA	1	M		140	108.9
12070627	Captive colony	2020-02-01	ZFE20-008	1724	366	253	516	362	477	467	A	2	M		230	122.8
12070627	Captive colony	2019-07-01	ZJU19-150	942	388	549	798	568	500.5	412	SA	1	M		175	117.1
12070627	Captive colony	2020-10-01	ZOC20-072	920	311	208.5	487.5	340.5	515	413	A	2	M		265	124.8
12070627	Captive colony	2020-07-01	ZJU20-036	1251.5	415	260	575	419	524.5	503	A	2	M		240	123.9
12070627	Captive colony	2019-02-01	ZFE19-134	1396.5	321	513	835.5	468	401	312	SA	1	M		160	111.5
12070658	Kumasi urban roost	2020-01-01	KJA20-040	5411	1403.5	828	1939	771	646	752	A		M		220	117.8
12070730	Captive colony	2019-02-01	ZFE19-110	1467	440.5	2823	9764	546.5	459	379.5	SA	1	M		170	98.7
12070730	Captive colony	2020-07-01	ZJU20-011	956	313	244	632	339.5	468	388	A	2	M		230	121.4
12070730	Captive colony	2020-02-01	ZFE20-068	809.5	318	281.5	807.5	323	406	387	A	2	M		215	119
12070730	Captive colony	2019-07-01	ZJU19-143	922	450	2278	7765	581	503	407	SA	1	M		190	115.9
12070750	Captive colony	2019-02-01	ZFE19-140	1759	415.5	669	1504.5	532	451	354	SA	1	M		140	103.2
12070750	Captive colony	2019-07-01	ZJU19-127	1284.5	343	492	778.5	422	394	323	SA	1	M		165	109.3
12070750	Captive colony	2020-02-01	ZFE20-164	1001	318	227	461	343	438	377	A	2	M		190	113.9
12070750	Captive colony	2020-07-01	ZJU20-057	1134	407	258	590	433	556	493	A	2	M		210	114.6
12070750	Captive colony	2020-10-01	ZOC20-139	1467	351	249	482.5	374.5	611	470	A	2	M		205	114.1
12070772	Captive colony	2020-02-01	ZFE20-071	1297.5	3659	270	807	381	462	437	SA	1	F		145	104
12070772	Captive colony	2020-07-01	ZJU20-128	844.5	1129	265.5	580	397	493	485.5	SA	1	F		165	111.6
12070821	Kumasi urban roost	2020-04-01	KAP20-057	1158	2765	1160	2064	1073.5	710	1096	A		M		230	114.2
12070832	Accra urban roost	2019-12-01	HDE19-082	1657.5	367	313.5	493.5	429	389	363	SA		M		185	112
12070860	Captive colony	2020-10-01	ZOC20-102	520.5	524	398.5	1957	335	461	379	SA	1	F		200	112.3
12070860	Captive colony	2020-02-01	ZFE20-067	1230	859	1066	5863	382	448	420	SA	1	F		165	105.3
12070860	Captive colony	2020-07-01	ZJU20-138	792.5	609.5	528	2903	396	525	460	SA	1	F		180	112.6
12070902	Accra urban roost	2019-12-01	HDE19-081	1225	393	317	475	421	437	388	SA		M		185	110.8
12070930	Accra urban roost	2019-12-01	HDE19-048	5650	1671	573.5	1117	469	433	411	A		M		110	122.4
12070974	Captive colony	2019-07-01	ZJU19-140	899	647.5	891	4316	572	537	406	SA	1	F		130	109.3
12070974	Captive colony	2019-02-01	ZFE19-137	1280.5	760	1170	6130.5	466	375	312	SA	1	F		140	105.6
12070974	Captive colony	2020-02-01	ZFE20-141	997	358	234	667	345.5	435	402	SA	2	F		225	118.4
12070974	Captive colony	2020-07-01	ZJU20-071	1128	403.5	257	608	430	589	484	A	2	F		195	118.8
12070974	Captive colony	2020-10-01	ZOC20-064	1208	1012	882.5	1574	889	712	1025	A	2	F	Lactating	220	118.7
12070978	Accra urban roost	2019-12-01	HDE19-068	1072.5	1224	303	659	437.5	391	391.5	SA		F		195	106.8
12070979	Akosombo rural roost	2019-11-01	ANO19-003	5447	7486.5	868.5	1515	930.5	769.5	955.5	A		M		270	123.5
12071005	Kumasi urban roost	2020-07-01	KJY20-030	9880	2223	1046	1627	1002	824	1102	SA		F		130	99.2
12071007	Akosombo rural roost	2020-02-01	AFE20-008	9101.5	968	813	1298	783	663	804.5	SA		F		200	113.9
12071013	Akosombo rural roost	2020-02-01	AFE20-029	25101	1000	748	1329	812	721.5	796	SA		F		215	113.2
12071035	Kumasi urban roost	2020-07-01	KJY20-029	4003	941	1048	1766	1039	853	1100	SA		M		155	97.4
12071052	Kumasi urban roost	2020-07-01	KJY20-102	2223.5	8751	263.5	417	339.5	328	362	SA		M		155	101.5
12071054	Kumasi urban roost	2020-07-01	KJY20-100	6109	4487	258.5	574	495	297	360	SA		M		145	96.3
12071066	Akosombo rural roost	2019-11-01	ANO19-023	8519	1066.5	737	1172	692	619.5	737	A		M		140	116.4
12071080	Accra urban roost	2020-10-01	HOC20-039	4208	4366.5	592	898	1160	787	765	SA		M		200	120.2
12071087	Kumasi urban roost	2020-07-01	KJY20-082	9495	2964	4966	18013.5	1003.5	1365	1056.5	A		M		255	112.9
12071092	Accra urban roost	2020-10-01	HOC20-032	5726	9490.5	665	2167	837.5	1541	872	A		M		242	119.9
12071096	Akosombo rural roost	2020-05-01	AMY20-048	9252	12647.5	1476.5	6227.5	1057	1088	1007	A		M		230	122.8
12071100	Kumasi urban roost	2020-07-01	KJY20-081	1084.5	877	987	1702.5	952.5	628	1067.5	A		F		175	116.5
12071112	Accra urban roost	2020-10-01	HOC20-004	1474	8799.5	494	885	778	717	690	A		F		152	101.6
12071113	Kumasi urban roost	2020-07-01	KJY20-024	1639.5	986	1136	2185	1087.5	754	1166	SA		F		125	96.1
12071128	Accra urban roost	2020-06-01	HJU20-068	6115	3185	2090	7518	964.5	1064.5	778.5	A		F		270	121.4
12071141	Kumasi urban roost	2020-04-01	KAP20-007	6114	962	1021	1433	1655.5	779	810	A		M		210	120.2
12071143	Accra urban roost	2019-12-01	HDE19-005	3886	2087	583	1758	392	396.5	448	SA		M		230	119.2
12071161	Accra urban roost	2020-06-01	HJU20-004	1460	11668	2342	6922	676.5	740	997	A		M		270	118.6
12071177	Akosombo rural roost	2020-05-01	AMY20-025	9125	9250	1709	4333	1197	1204.5	1002	A		M		295	115
12071180	Kumasi urban roost	2020-01-01	KJA20-058	42458	639	418.5	839	318	527.5	337.5	A		F		260	115.6
12071182	Akosombo rural roost	2019-11-01	ANO19-019	8986	2771.5	838	1581.5	761	913.5	779	A		M		231	115.5
12071198	Accra urban roost	2020-10-01	HOC20-046	3578.5	5823	814	1124	863	873	784	A		M		105	113.4
12071199	Accra urban roost	2020-06-01	HJU20-066	5501.5	562.5	710	928	1205	744	829	SA		M		280	120.7
12071202	Accra urban roost	2020-10-01	HOC20-029	11916	12416	650.5	1224	749	830.5	848	SA		F		106	97.3
12071216	Kumasi urban roost	2020-07-01	KJY20-099	4894.5	395	256.5	358	535	314	277	SA		F		200	110.5
12071225	Akosombo rural roost	2020-05-01	AMY20-026	11163	3946	13622	33641.5	1026.5	999.5	1056	A		M		270	119.6
12071226	Accra urban roost	2020-06-01	HJU20-013	6591	906	3146.5	10505	886	754	866.5	A		M		270	120.1
12071232	Akosombo rural roost	2019-11-01	ANO19-090	5429	956	1149.5	2997.5	765.5	693.5	881	A		M		260	121.5
12071233	Accra urban roost	2020-06-01	HJU20-022	5618.5	19477	654.5	2238	709	879.5	796	A		M		255	117.8
12071252	Kumasi urban roost	2020-07-01	KJY20-083	12831	4882	1245	3927	938.5	1252	1070	SA		M		150	106.2
12071255	Akosombo rural roost	2019-11-01	ANO19-025	5002	1390	952	2013	822	689.5	888	A		M		265	117.4
12071258	Kumasi urban roost	2020-04-01	KAP20-036	14752.5	1186.5	1625.5	6087	838	984.5	835.5	A		M		205	114.2
12071270	Accra urban roost	2020-10-01	HOC20-028	4812	7629	551.5	850	714	731.5	740.5	A		F		216	116.3
12071274	Captive colony	2020-07-01	ZJU20-146	1162	992	275	653.5	427	530	488	SA	1	F		165	112
12071274	Captive colony	2020-10-01	ZOC20-041	1224.5	355	235	511	375	487	442.5	SA	1	F		195	117
12071274	Captive colony	2020-02-01	ZFE20-095	2917	436	313	543	381	512	532	SA	1	F		165	105.5
12071279	Akosombo rural roost	2019-11-01	ANO19-029	4117.5	948	926	2883	812	658	841.5	A		M		270	117.7
12071300	Accra urban roost	2020-06-01	HJU20-024	2867.5	1166	1671	6236	765.5	730.5	951	A		M		250	118.6
120713395	Kumasi urban roost	2020-04-01	KAP20-032	15747.5	817	899	1401	926.5	960.5	1022	A		F		185	117.4
12071340	Akosombo rural roost	2020-05-01	AMY20-029	5901	1123	1182	2469	1604	983	1040.5	A		M		255	119.5
12071344	Kumasi urban roost	2020-04-01	KAP20-090	1259	1133	1400	4632.5	1055.5	748	1149	A		F		225	120
12071374	Akosombo rural roost	2019-11-01	ANO19-030	5407	1015	1448	6359.5	876	718	858	A		M		205	120.4
12071376	Akosombo rural roost	2020-05-01	AMY20-001	5956	21644	5995	20860	931	847.5	1040.5	A		M		250	119.6
12071377	Akosombo rural roost	2020-05-01	AMY20-005	10736	2162	2462	7983.5	1450	1510	1120	A		M		225	119.2
12071378	Accra urban roost	2020-06-01	HJU20-056	3729	7318	4534	14927	1457	833	921	A		M		290	122.7
12071391	Akosombo rural roost	2020-02-01	AFE20-047	5798	2917.5	1096.5	2436	776	936	813	A		M		280	111
12071450	Kumasi urban roost	2020-07-01	KJY20-007	5041.5	3843	8516.5	36730.5	982	837	1071	SA		F		160	100.2
12071453	Kumasi urban roost	2020-01-01	KJA20-070	16952	43472	1503	8378	808.5	815	796	A		F		245	121
12071457	Kumasi urban roost	2020-04-01	KAP20-001	4603.5	985	922	1477	913.5	711	906	A		M		220	118.8
12071472	Akosombo rural roost	2020-02-01	AFE20-060	7627	761	761	1288.5	816.5	679.5	791.5	SA		M		170	112.3
12071518	Kumasi urban roost	2020-01-01	KJA20-072	5836	1111.5	2713.5	10822	858	807	850	A		F		290	120
12071520	Akosombo rural roost	2020-05-01	AMY20-053	11445.5	1153	959	1715	1078.5	1032	1066.5	A		F		235	120
12071526	Accra urban roost	2020-06-01	HJU20-057	3768	3476	579	876.5	745	790	771	A		M		260	114.4
12071532	Akosombo rural roost	2020-02-01	AFE20-083	4350	821	762	1355	806	676	847.5	SA		M		185	116.1
12071533	Akosombo rural roost	2019-11-01	ANO19-058	2398	6397	1164.5	5223	928	753	908.5	SA		F		165	105.7
12071550	Kumasi urban roost	2020-04-01	KAP20-010	5426	1012	963.5	1530	845	756.5	860	SA		F		225	119.2
12071558	Akosombo rural roost	2019-11-01	ANO19-045	2712.5	1141	1137	2694	942	696	907.5	SA		F		190	110.7
12071564	Kumasi urban roost	2020-07-01	KJY20-107	1530.5	1816	472	1339.5	1890	323	318	A		F		255	124.4
12071572	Kumasi urban roost	2020-07-01	KJY20-070	6519	1257.5	1026.5	1714	979	1262	1036	SA		M		130	99.2
12071592	Kumasi urban roost	2020-07-01	KJY20-014	5907	5267	1078	2733	1070	843.5	1049.5	SA		F		150	101.1
12071601	Akosombo rural roost	2020-05-01	AMY20-036	12741.5	13083	907	1942.5	810	856.5	884	A		M		280	116.8
12071603	Kumasi urban roost	2020-04-01	KAP20-096	12874.5	3122.5	2090.5	9205	781	725	784.5	A		M		195	115.5
12071620	Akosombo rural roost	2020-02-01	AFE20-018	5133	3261	860.5	1456	831.5	706	835	A		M		280	119.9
12071626	Akosombo rural roost	2020-05-01	AMY20-011	12156.5	2082	2840.5	8403.5	856	1058	1033.5	A		M		270	115.9
12071630	Accra urban roost	2020-10-01	HOC20-047	2663	4366	757.5	1511	792	737	717.5	A		F		245	117.7
12071638	Kumasi urban roost	2020-04-01	KAP20-013	53199.5	5497	717	1192	659.5	801.5	753	A		M		240	119.2
12071639	Akosombo rural roost	2019-11-01	ANO19-021	2948	1080	841	1538	917	666	896.5	SA		M		150	102.5
12071667	Kumasi urban roost	2020-04-01	KAP20-037	1506	6228.5	947	1706	889	738	917	A		M		245	127
12071691	Captive colony	2020-07-01	ZJU20-158	906.5	555.5	308.5	805	389	502.5	443	SA	1	F		165	113.5
12071691	Captive colony	2020-02-01	ZFE20-061	2456	959.5	484.5	1181	389.5	508	552	SA	1	F		150	106.5
12071691	Captive colony	2020-10-01	ZOC20-135	687.5	528	275	733	345	464.5	392	SA	1	F		180	119
12071702	Akosombo rural roost	2019-11-01	ANO19-037	3199.5	1378	810.5	1372	917	688	876	SA		M		145	111.9
12071715	Accra urban roost	2020-06-01	HJU20-006	2852	1476	704	1506	768.5	755.5	743	A		M		260	119.4
12071731	Accra urban roost	2020-06-01	HJU20-071	4657.5	6532	3818.5	16873	733	764	868	A		M		325	117.6
12071733	Accra urban roost	2020-06-01	HJU20-003	1998	842	535	880	792.5	795.5	776	A		F		235	120.7
12071741	Akosombo rural roost	2020-05-01	AMY20-055	11786	937	894	1442.5	1210.5	997	844.5	SA		M		220	114.3
12071742	Akosombo rural roost	2020-02-01	AFE20-037	30483.5	1737.5	737.5	1345	745	606	752	A		M		305	119.9
12071753	Kumasi urban roost	2020-04-01	KAP20-076	19880.5	1217	3031	11291.5	970	1391	1170	A		M		235	118.4
12071764	Accra urban roost	2020-06-01	HJU20-069	6675	1024.5	623	1039.5	814	849	915	A		M		280	112.9
12071771	Accra urban roost	2020-06-01	HJU20-058	13020	24249	2391.5	9066	930	931	924	A		M		255	117.5
12071778	Akosombo rural roost	2020-05-01	AMY20-041	12418	3221	1749.5	7446	1003	1332	1010	A		F		280	123.8
12071783	Kumasi urban roost	2020-07-01	KJY20-087	7390	1649	1009	1754	1102.5	1054	1034.5	SA		M		215	116.4
12071794	Accra urban roost	2020-06-01	HJU20-044	7442	5315.5	919.5	2543.5	770.5	769	786	A		M		265	126.5
12071799	Kumasi urban roost	2020-07-01	KJY20-103	33376	386	351	853	309	303.5	302	SA		M		190	113
12071807	Accra urban roost	2020-06-01	HJU20-080	3250.5	24894	1861.5	9106	814	776.5	777	A		F		240	121.1
12071818	Akosombo rural roost	2019-11-01	ANO19-034	1753	867	758	1403	863	714	955.5	A		M		240	115.7
12071824	Accra urban roost	2020-06-01	HJU20-015	6221	5524	757	1470	802	1096	819	A		M		250	113.6
12071837	Kumasi urban roost	2020-04-01	KAP20-035	11588	14429.5	1614	4815	806	973.5	772.5	A		M		225	115
12071854	Akosombo rural roost	2020-02-01	AFE20-012	9556	3273.5	807	1638.5	786	662	826	A		M		255	117.6
12071866	Kumasi urban roost	2020-07-01	KJY20-017	8704	13955.5	2556	10507	1088.5	1033	1132	A		M		285	117.3
12071871	Kumasi urban roost	2020-07-01	KJY20-011	5797	996.5	5361	18348	1143	953.5	1132.5	SA		F		130	98.2
12071874	Kumasi urban roost	2020-04-01	KAP20-039	29112	3605.5	2900	8599	492	717	534	A		M		245	118.7
12071878	Accra urban roost	2020-06-01	HJU20-025	2408	1006	818	1791.5	770	771	690	A		M		260	115.7
12071902	Accra urban roost	2020-06-01	HJU20-002	10657	1947	841.5	1385	924	887	836	A		M		310	120.6
12071903	Kumasi urban roost	2020-01-01	KJA20-065	8063	4246	1051	1780.5	919	869	925	A		M		280	122.7
12071931	Accra urban roost	2020-06-01	HJU20-083	4548.5	9504	911.5	1974	1197	837.5	806	A		M		280	115.1
12071962	Akosombo rural roost	2020-05-01	AMY20-015	18151.5	1707.5	2667	8226	801	770	961	A		M		265	116.2
12071964	Akosombo rural roost	2020-02-01	AFE20-035	3656	793	817	1529.5	854	1149	941	A		F		180	111.7
12071971	Kumasi urban roost	2020-07-01	KJY20-023	1372	3338	1098	1826	1102.5	725	1119	A		F		225	120
12071976	Kumasi urban roost	2020-07-01	KJY20-078	7556	4637	796	1339	722	843	980	SA		M		110	95
12071981	Accra urban roost	2020-06-01	HJU20-079	4995	1119	1861	6281	850	947	783	A		F		285	120.5
12071992	Kumasi urban roost	2020-04-01	KAP20-082	3809	5139	1251	2855	1119	921	1137	A		M		245	117
12071998	Kumasi urban roost	2020-01-01	KJA20-079	4929	2930	1765	3444	937	837	1032	A		M		250	111.4
12072009	Accra urban roost	2020-06-01	HJU20-041	7531	15839	565	979	819	806	922	A		M		245	116.6
12072024	Kumasi urban roost	2020-01-01	KJA20-064	4448	8305	916.5	1625	872	684.5	907	A		M		240	120.6
12072027	Accra urban roost	2020-06-01	HJU20-082	5633.5	20491	4968.5	18382.5	960.5	781	862	A		M		270	109
12072032	Akosombo rural roost	2020-05-01	AMY20-060	19823	6629	1179	2078	1070	1058	1197	A		M		280	118
12072040	Akosombo rural roost	2020-05-01	AMY20-016	9484	43898.5	1139	2010	962.5	952.5	1056	A		M		225	112.5
12072045	Akosombo rural roost	2020-02-01	AFE20-005	3483.5	867	798.5	1299	947	692	838	SA		M		205	114.1
12072061	Accra urban roost	2020-10-01	HOC20-030	6977.5	17149	1562	3169	881	933	816.5	A		M		226	127.4
12072062	Kumasi urban roost	2020-07-01	KJY20-018	7864	1157.5	4679	16018	1042.5	1044	1140	SA		F		120	98.6
12072111	Accra urban roost	2020-06-01	HJU20-031	4019	25643.5	1609.5	1900	1199	804	973	A		M		320	120.3
12072123	Akosombo rural roost	2020-05-01	AMY20-024	8096	18566.5	960	5386	970	967	1052	A		M		261	118.5
12072126	Kumasi urban roost	2020-07-01	KJY20-002	8507	4597	1089	1997	1081	1111	1149	A		M		315	124.4
12072132	Akosombo rural roost	2019-11-01	ANO19-067	5547	9076	1488	4069	1173	820	959	A		F		270	123.2
12072133	Kumasi urban roost	2020-07-01	KJY20-079	4791	5521	956.5	1758.5	931.5	876	1029.5	SA		F		160	106.9
12072147	Captive colony	2020-10-01	ZOC20-124	896	299	203	426	347	481.5	376	A	1	F		245	123.9
12072147	Captive colony	2020-07-01	ZJU20-086	1470	412	253.5	559	421	547	515	A	1	F		255	123
12072154	Accra urban roost	2020-06-01	HJU20-011	4255.5	2075	611	934.5	819	968	860.5	A		M		280	118
12072175	Accra urban roost	2020-06-01	HJU20-030	3909	560	1419	5449	836	843.5	786	A		M		255	120.5
12072180	Kumasi urban roost	2020-04-01	KAP20-031	7840.5	10360	978	1914	820	930	898	A		M		275	114.8
12072191	Akosombo rural roost	2019-11-01	ANO19-038	3654	2026	790	1542	939.5	729.5	920.5	SA		F		245	99.4
12072200	Kumasi urban roost	2020-07-01	KJY20-019	9409	987	3217.5	13624	1089	769.5	1189.5	SA		M		125	99.5
12072204	Akosombo rural roost	2020-02-01	AFE20-020	691.5	884	747.5	1356	796	546	819	SA		M		180	111.7
12072208	Akosombo rural roost	2019-11-01	ANO19-027	2457.5	971	879	1599.5	902	667	896	SA		F		145	105.8
12072210	Kumasi urban roost	2020-07-01	KJY20-095	6774.5	2920	15489	48267	1014	1092	960.5	SA		F		150	105.5
12072213	Akosombo rural roost	2019-11-01	ANO19-042	1746	2124	869.5	2038	880	700.5	905	SA		F		150	106.7
12072256	Kumasi urban roost	2020-01-01	KJA20-062	1066	1297.5	876	1405	838	583.5	855	A		M		250	122.5
12072277	Accra urban roost	2020-10-01	HOC20-050	10162	3004	870	1161	913	827.5	808	A		M		240	118
12072283	Accra urban roost	2020-06-01	HJU20-023	3055.5	1792	610	1002.5	782	827.5	704	SA		M		255	121.3
12072305	Accra urban roost	2020-03-01	HMA20-002	23107.5	1299.5	1362	5312.5	445	394	404	A		M		260	124.5
12072328	Kumasi urban roost	2020-04-01	KAP20-075	10081	4839.5	1257	3020	1094.5	1737	1199.5	A		M		255	121
12072364	Kumasi urban roost	2020-04-01	KAP20-012	4223	872.5	977	1688.5	897	770	936	A		M		220	119.1
12072405	Captive colony	2020-07-01	ZJU20-103	1247	1574	268	666	422	545	526	SA	1	F		130	104.6
12072405	Captive colony	2020-10-01	ZOC20-111	710	1590	201.5	483	333	453	374	SA	1	F		145	109.1
12072430	Akosombo rural roost	2019-11-01	ANO19-035	5163.5	1664	838	1335.5	869	714	844	A		M		170	118.6
12072435	Akosombo rural roost	2019-11-01	ANO19-066	3695.5	5433	777	1441	883	711.5	885.5	SA		M		175	106.6
12072467	Kumasi urban roost	2020-01-01	KJA20-074	9859	15310	1139	3550.5	840	884.5	886	A		M		230	118
12072480	Akosombo rural roost	2019-11-01	ANO19-041	2227	1633	830	1481	984	726	925	SA		M		160	111
12072510	Accra urban roost	2019-12-01	HDE19-006	1936	490.5	296.5	474	442.5	441	457	A		M		240	118.6
12072520	Captive colony	2020-10-01	ZOC20-163	1802	970	563	973	606	464	419	SA	1	F		165	110.2
12072520	Captive colony	2020-07-01	ZJU20-020	4742	669	395	710	769	449.5	453	SA	1	F		145	104.4
12072527	Kumasi urban roost	2020-07-01	KJY20-015	10738	979	1060	1676	1040	979	1077.5	A		F		255	120.5
12072531	Accra urban roost	2020-06-01	HJU20-049	5362	9964.5	1814	16069	1309	772	776	A		M		305	118.4
12072545	Kumasi urban roost	2020-07-01	KJY20-096	13517	33272.5	2445	8190	1179	1453	1123	A		M		250	110.7
12072591	Kumasi urban roost	2020-07-01	KJY20-089	7648	62074	1016	1644	1030	1187	1099	SA		M		135	92.6
12072597	Accra urban roost	2020-06-01	HJU20-055	9686	10304.5	547.5	914	720	806	837	SA		M		130	98.4
12072612	Akosombo rural roost	2020-05-01	AMY20-038	10233	4727	927.5	2655	931	907	1136.5	A		M		265	116.7
12072629	Accra urban roost	2020-06-01	HJU20-067	8911.5	13902	743.5	1351	921	1052	912	A		M		290	117.7
12072648	Accra urban roost	2020-10-01	HOC20-053	13453	6106	3179	10240	1421	936	1019	A		M		220	121.4
12072669	Accra urban roost	2020-06-01	HJU20-005	1922.5	1554.5	3661	11550	737	796	748	A		M		310	119.2
12072675	Kumasi urban roost	2020-01-01	KJA20-067	3700	4612.5	2196.5	8139	988	672	850	SA		M		180	111.1
12072695	Akosombo rural roost	2020-05-01	AMY20-006	8509	4637	1170.5	3558	960	903	984	A		M		260	119.9
12072711	Kumasi urban roost	2020-04-01	KAP20-077	7273.5	4555	1039	1689	1015.5	758	1039	A		M		240	118.6
12072722	Kumasi urban roost	2020-07-01	KJY20-027	7469	1189	1425	5415	1100	984.5	1085	SA		F		110	98.1
12072735	Kumasi urban roost	2020-04-01	KAP20-018	16965	765.5	913	1395.5	865	1187	890	SA		F		185	115.8
12072753	Accra urban roost	2020-10-01	HOC20-037	2563	9185	748	1389	874	731	706	SA		M		162	108.5
12072800	Kumasi urban roost	2020-01-01	KJA20-073	5720	1669.5	870	1468	598	627	667	A		M		245	127.5
12072843	Akosombo rural roost	2020-05-01	AMY20-054	8782	1296	874	1750	924	848.5	1000	SA		M		210	119
12072861	Kumasi urban roost	2020-04-01	KAP20-051	20076.5	795	875	2005	768.5	991.5	780.5	SA		F		175	114
12072872	Kumasi urban roost	2020-01-01	KJA20-075	1301	1086	1019	1763	846	642	943	SA		M		170	106.4
12072878	Kumasi urban roost	2020-07-01	KJY20-084	5947	17241	1277	3189.5	1385	1044	1043.5	A		M		260	118.6
12072885	Accra urban roost	2020-06-01	HJU20-028	4635.5	24433	589	933	763	794	794	A		M		300	116.7
12072950	Akosombo rural roost	2019-11-01	ANO19-028	3921	1683	836	2213	927	728	922	SA		F		235	105.2
12072979	Kumasi urban roost	2020-07-01	KJY20-098	1775	1927	294	478	2911.5	317	330	SA		M		145	104.8
12072980	Kumasi urban roost	2020-07-01	KJY20-077	13317.5	1181	997	1846.5	920	801	1055	SA		M		245	118.3
12072986	Akosombo rural roost	2020-02-01	AFE20-026	2126	5911	878	1859.5	469	443	507.5	A		M		250	122.2
12072988	Kumasi urban roost	2020-07-01	KJY20-028	3322	2281	1046	1812.5	1013.5	796.5	1077	SA		F		105	96.8
12073014	Accra urban roost	2020-06-01	HJU20-065	3838.5	2325	503.5	886	750	768	753.5	A		M		275	125
12073018	Accra urban roost	2020-10-01	HOC20-051	4981	22300.5	1904	7846	780	1000	769	A		M		275	117.9
12073049	Kumasi urban roost	2020-07-01	KJY20-108	2001	16873	546	3574.5	1830.5	327	341	SA		M		150	99.4
12073057	Kumasi urban roost	2020-07-01	KJY20-003	11740	16033	1137.5	2117	1358	830	1693	A		M		275	121.8
12073061	Accra urban roost	2019-12-01	HDE19-012	1792.5	3461	764.5	2422	448	416.5	418	A		M		265	117
12073064	Kumasi urban roost	2020-07-01	KJY20-076	31901	1241	1298	1546	2750.5	912	970	A		M		210	117.5
12073101	Akosombo rural roost	2019-11-01	ANO19-040	4289.5	1047	1147.5	2820	1399	749.5	852	SA		M		230	117.8
12073107	Akosombo rural roost	2020-02-01	AFE20-003	54029	956	724.5	1134	718.5	601	707.5	A		M		260	118.3
12073127	Kumasi urban roost	2020-07-01	KJY20-090	8540	5345	1387	2453	1221.5	1243	985	A		F		230	115.6
12073132	Kumasi urban roost	2020-07-01	KJY20-010	15489.5	2565	1559	7990	954	762	1359	SA		F		140	102.1
12073148	Kumasi urban roost	2020-07-01	KJY20-004	4714	11299.5	1218.5	2668	1072	912	1098	SA		M		195	111.2
12073165	Accra urban roost	2020-06-01	HJU20-072	20872	622	547.5	844.5	761.5	723	765	A		M		300	128.1
12073180	Akosombo rural roost	2020-02-01	AFE20-015	8846	2991.5	914	1474	874	908	832	A		M		200	113.5
12073187	Captive colony	2020-10-01	ZOC20-122	663	310	200	446.5	318	417	383.5	SA	1	M		165	114.2
12073187	Captive colony	2020-02-01	ZFE20-055	1378	385	225	482	347.5	449	429	SA	1	M		125	103.9
12073187	Captive colony	2020-07-01	ZJU20-111	754.5	388	245	552	398	544	461	SA	1	M		135	112.3
12073194	Akosombo rural roost	2019-11-01	ANO19-100	1850	833	767	1460	869	664.5	894	SA		F		185	105.2
12073216	Akosombo rural roost	2020-05-01	AMY20-042	7229	8224	5346.5	18151.5	1057	967	1042.5	A		M		285	121.6
12073218	Accra urban roost	2020-06-01	HJU20-063	4423.5	16403	4837	17772	921	749	789.5	A		M		290	115.6
12073245	Akosombo rural roost	2020-05-01	AMY20-010	9573.5	2104.5	1248.5	4857	1047	999	1082	A		M		295	118.3
12073247	Kumasi urban roost	2020-01-01	KJA20-076	11302	7850	1072	1848	895	813	896	A		M		290	118.4
12073254	Accra urban roost	2020-06-01	HJU20-010	1147	4948.5	574	916	660	740	716.5	SA		F		215	119.2
12073290	Akosombo rural roost	2020-05-01	AMY20-023	11414	23096	1058	1528	1054.5	1399	1194	A		M		260	119.3
12073295	Akosombo rural roost	2020-05-01	AMY20-052	12197.5	8545	10475	36719	808	848.5	972	A		M		245	114.7
120733005	Accra urban roost	2020-06-01	HJU20-085	2460.5	1851	496	855	682	760.5	720	SA		M		140	124.5
12073316	Kumasi urban roost	2020-07-01	KJY20-097	6580	5414	444.5	710	4641	355	338.5	A		M		230	114.2
12073322	Akosombo rural roost	2020-05-01	AMY20-035	9950	3169	925.5	1551	943.5	880	973	A		M		230	119.7
1207333	Accra urban roost	2020-06-01	HJU20-020	4882	1640	7228	25539	766	1423	838	A		M		290	123.2
12073339	Kumasi urban roost	2020-07-01	KJY20-086	12842	2431	993.5	1712	965	940	967	A		F		225	123
12073384	Kumasi urban roost	2020-04-01	KAP20-005	4187.5	2053.5	832.5	1575	893.5	710.5	891.5	A		M		250	113.3
12073421	Akosombo rural roost	2019-11-01	ANO19-061	3179	912.5	846	1706	1044	713.5	890	SA		M		190	115.6
12073428	Accra urban roost	2020-06-01	HJU20-008	10374	15835.5	1279	4982.5	794	874	832	A		M		265	114.8
12073480	Akosombo rural roost	2019-11-01	ANO19-104	3550	2746	927.5	3069	906.5	755.5	930.5	SA		F		155	107.6
12073486	Kumasi urban roost	2020-07-01	KJY20-025	9623	4393.5	1273	4143.5	1074.5	935	1110	SA		F		115	94.1
12073501	Kumasi urban roost	2020-07-01	KJY20-092	7287.5	9507	1147	1925	1072.5	1037	1021	A		F		220	125.3
12073513	Kumasi urban roost	2020-07-01	KJY20-085	21033.5	32270	3555	15714	799.5	815.5	1207	A		F		240	119.7
12073528	Kumasi urban roost	2020-07-01	KJY20-009	4024.5	1316.5	1085	1841	1102.5	941.5	1052	A		F		290	124.3
12073548	Accra urban roost	2020-06-01	HJU20-075	2851	27568	4217.5	24756	823	828	775.5	A		M		270	118.8
12073549	Captive colony	2020-02-01	ZFE20-025	1467	4459	958.5	3758	393	457	444	SA	1	F		145	105
12073549	Captive colony	2020-10-01	ZOC20-060	582	620	272	680	359	445	409	SA	1	F		185	113.6
12073549	Captive colony	2020-07-01	ZJU20-003	854	1021	346	1024	353.5	451	397.5	SA	1	F		180	111.7
12073557	Accra urban roost	2019-12-01	HDE19-013	1853	9705	695	2146	416.5	404.5	404	A		F		230	119.8
12073574	Accra urban roost	2020-06-01	HJU20-027	3738	655	617	926	816	792.5	793	A		M		270	116.6
12073591	Kumasi urban roost	2020-01-01	KJA20-078	7766	814	1041	2316	890	757	863	A		M		250	123.7
12073593	Kumasi urban roost	2020-07-01	KJY20-026	8729.5	6553.5	1673	6558	1082	1181	1129	SA		F		165	102
12073601	Akosombo rural roost	2019-11-01	ANO19-032	4843	1799	879	1700	918.5	773	950	A		M		245	123.9
12073618	Accra urban roost	2020-06-01	HJU20-012	2460	4565	666	1761.5	903.5	751	891	A		M		310	116
12073619	Accra urban roost	2020-06-01	HJU20-077	10906	5494	2060	6752	1611	836.5	871	A		M		250	118.5
12073628	Kumasi urban roost	2020-07-01	KJY20-094	8835	2033	1200	2096.5	995.5	1323	910	SA		M		165	103.3
12073633	Kumasi urban roost	2020-07-01	KJY20-101	2598.5	5976.5	254	373	350.5	326	347	SA		F		140	105.7
12073639	Accra urban roost	2020-06-01	HJU20-047	4122	3394.5	581	1855.5	728.5	779.5	712	A		M		295	123
12073661	Kumasi urban roost	2020-07-01	KJY20-093	1455	18117	1085	2506	505	441	558	SA		M		150	106
12073663	Akosombo rural roost	2020-05-01	AMY20-018	17057	5556	1055	3312	1121	1015	1051	A		M		275	118.2
12073679	Accra urban roost	2020-06-01	HJU20-081	5665	15899	585	895	721	758	783.5	A		M		300	118.6
12073689	Kumasi urban roost	2020-07-01	KJY20-080	6096	49085	1303	5880	969.5	1172.5	1188	SA		F		115	98
12073727	Captive colony	2020-10-01	ZOC20-113	854	300	208	447	335.5	409	388	SA	1	M		165	107.8
12073727	Captive colony	2020-07-01	ZJU20-040	1171	392	249	578.5	407.5	536	482.5	SA	1	M		145	103.7
12073727	Captive colony	2020-02-01	ZFE20-073	2552	413.5	289.5	535	381	534	515	SA	1	M		115	123.4
12073750	Kumasi urban roost	2020-07-01	KJY20-016	8364	4851	1024.5	1704.5	1058	978	1046	A		M		260	114.2
12073766	Kumasi urban roost	2020-04-01	KAP20-016	7272	905.5	1038	1529.5	939.5	884.5	948	SA		M		230	120.5
12073772	Akosombo rural roost	2020-05-01	AMY20-058	13992	1392	958	1651	969	1181	1027	SA		M		210	113.8
12073784	Akosombo rural roost	2019-11-01	ANO19-059	13836.5	1070	874	1502	830	730.5	833.5	A		F		205	122
12073786	Kumasi urban roost	2020-07-01	KJY20-008	4166	11958	1407	4667	1039	917	1101.5	SA		F		145	100.4
12073798	Accra urban roost	2020-06-01	HJU20-074	6229	812	829	1892	873	955.5	828	A		M		265	115.2
12073808	Akosombo rural roost	2019-11-01	ANO19-056	36673	1513.5	773.5	1461.5	773	663.5	819	SA		M		145	102.1
12073811	Accra urban roost	2020-06-01	HJU20-038	13796	4018	2203	7154	905	999	950	SA		M		250	116.9
12073816	Akosombo rural roost	2020-02-01	AFE20-043	5250	902	1123	2993	800.5	663	831	A		M		240	121
12073852	Accra urban roost	2020-06-01	HJU20-054	13409	17633	1144.5	2776	879	760	844	A		F		270	126.7
12073873	Akosombo rural roost	2020-02-01	AFE20-092	17933	1381	715	1134	755.5	608.5	795	A		M		265	118.7
12073874	Akosombo rural roost	2019-11-01	ANO19-075	4218	857.5	856	1524.5	911	682	932	SA		M		220	117.3
12073880	Kumasi urban roost	2020-07-01	KJY20-031	2989	1037	1093	1766	1063.5	1302	1229	SA		M		170	108.3
12073881	Akosombo rural roost	2020-02-01	AFE20-025	7932	4252	748	1271.5	857	616	738.5	A		M		275	123.7
12073887	Kumasi urban roost	2020-07-01	KJY20-088	6853	3512	2796	9931	949	1073	1002	SA		F		145	101
12073889	Accra urban roost	2020-03-01	HMA20-026	2453	313.5	441	770	452	447	396	SA		M		190	110.4
12073905	Akosombo rural roost	2019-11-01	ANO19-039	2868	1615.5	866.5	1596	886	700	877	SA		F		135	100.7
12073924	Accra urban roost	2020-06-01	HJU20-034	6864	6019	1338	3759	986	861.5	850	A		M		300	115
12073938	Accra urban roost	2020-10-01	HOC20-048	4594	7616.5	630	1689.5	800	867	750.5	SA		M		165	107.1
12073961	Accra urban roost	2020-10-01	HOC20-041	2433	9520	1490	4999	730	684	674	SA		M		160	103.8
12073980	Akosombo rural roost	2020-05-01	AMY20-022	10407	24963	926.5	1578.5	916	1001	1112	A		M		240	120.5
12073986	Accra urban roost	2020-03-01	HMA20-020	4525	1551	588.5	1554	492	463	452	A		M		270	124.8
12073987	Kumasi urban roost	2020-04-01	KAP20-038	11812	3229	1330	3736	654.5	813	729	A		M		220	109.4
12073994	Akosombo rural roost	2020-05-01	AMY20-056	7188.5	6624	1700	4367	1206	890	1004.5	A		M		240	118.8
12074020	Accra urban roost	2020-10-01	HOC20-027	4338	3020	606	2307	768	887.5	789	A		M		223	114.3
12074032	Accra urban roost	2020-10-01	HOC20-045	4039.5	1014	999	4166	703.5	768	787	A		F		240	126.6
12074045	Akosombo rural roost	2020-02-01	AFE20-048	5657	797	776	1393	852	689	811	SA		M		215	117.2
12074091	Accra urban roost	2020-06-01	HJU20-062	4984	14614	3484.5	11693.5	688.5	809	761.5	A		M		250	115.4
12074105	Accra urban roost	2020-03-01	HMA20-003	4945	342	309	468	426	412.5	398	SA		M		170	112.4
12074139	Accra urban roost	2020-03-01	HMA20-006	23603	1067	436	824.5	397	467	496	A		M		245	121.9
12074155	Accra urban roost	2020-06-01	HJU20-019	5102.5	14794	672	1862	814	1088.5	1075	A		M		295	166.9
12074160	Akosombo rural roost	2020-02-01	AFE20-046	9190	952	735	1290.5	784	642	733	A		F		210	105.9
12074169	Accra urban roost	2020-10-01	HOC20-049	7394	25424	954	2364	958.5	1301	789.5	A		M		245	115.4
12074181	Akosombo rural roost	2019-11-01	ANO19-064	8621.5	4520	897	1653.5	848	740	769	A		M		230	120.7
12074192	Kumasi urban roost	2020-04-01	KAP20-017	5478.5	4662	10339.5	32708	891	839	907	A		M		265	118.9
12074199	Accra urban roost	2020-10-01	HOC20-036	4943	4036.5	2235	5361	1189.5	1176	789	A		F		224	118.6
12074207	Akosombo rural roost	2019-11-01	ANO19-026	6194.5	2919	835.5	1366	861	716	901.5	A		F		165	124.8
12074231	Akosombo rural roost	2020-02-01	AFE20-001	6453	915	839	1462	876.5	733	887	A		F	Pregnant	205	115.3
12074267	Akosombo rural roost	2019-11-01	ANO19-068	4209	2954.5	1073	2360.5	914	699	915	SA		M		155	105.2
12074282	Accra urban roost	2020-06-01	HJU20-052	7999	10551	1379	4096	862.5	1263	905.5	A		M		245	119.3
12074296	Kumasi urban roost	2020-07-01	KJY20-001	7108	966	1184	2092	995	984.5	1137	A		M		290	118.8
12074312	Akosombo rural roost	2020-05-01	AMY20-030	7406	8802	1443	3628	997	1020.5	1228	A		M		320	122.4
12074324	Akosombo rural roost	2020-02-01	AFE20-004	7435.5	941	1564	3499	795	732.5	806	A		M		250	116.5
12074343	Akosombo rural roost	2020-02-01	AFE20-072	108980	395.5	426.5	851	388	370	394	SA		M		150	108.5
12074385	Akosombo rural roost	2020-02-01	AFE20-094	7233	10269	904	1736	1010	963	1100	A		M		235	120.6
12074434	Akosombo rural roost	2019-11-01	ANO19-022	4741	4777	2142	7553	851	774	892	A		M		280	113.8
12074439	Kumasi urban roost	2020-07-01	KJY20-104	2308	2455	465	869.5	382	354	355	A		F		250	118.4
12074442	Akosombo rural roost	2020-05-01	AMY20-034	9562	1313	2050	6371.5	966.5	1151	977	A		M		285	120.8
12074464	Kumasi urban roost	2020-01-01	KJA20-084	1199	1073.5	988	1742	903	698	1009	A		M		210	111.3
12074482	Akosombo rural roost	2020-05-01	AMY20-004	9040	1216	1197	2397	1022	1007.5	1047.5	A		M		255	112.1
12074485	Akosombo rural roost	2019-11-01	ANO19-033	4049	4720	1284	2309	894.5	687	902	A		M		260	121.9
12074505	Akosombo rural roost	2020-02-01	AFE20-019	10687	1031	878.5	1422	807	778	837	A		F		210	113.1
12074506	Kumasi urban roost	2020-07-01	KJY20-105	1029	2352	1889	7113.5	10863	339	315	A		M		210	115.5
12074525	Kumasi urban roost	2020-04-01	KAP20-034	9486	1199	1283	2731	1003	3094.5	925	A		M		225	115
12074533	Kumasi urban roost	2020-04-01	KAP20-020	9220	2903	1408.5	2737	943	932	984	A		F		205	118
12074555	Akosombo rural roost	2020-02-01	AFE20-036	4694	921.5	905	2927	803	689	805	A		M		300	116.9
12074557	Kumasi urban roost	2020-07-01	KJY20-075	5598	1488	1596.5	7703	974	1023	1058	SA		M		150	105.3
12074562	Accra urban roost	2020-06-01	HJU20-073	19339	14622	9008	24479	1063	942.5	933.5	A		M		255	117.4
12074578	Akosombo rural roost	2020-02-01	AFE20-033	3625.5	840.5	968	1951	856	646	880	A		F		220	112.8
12074617	Akosombo rural roost	2020-05-01	AMY20-028	4286.5	878	927	1591	3277	818	1043.5	A		F		215	109.3
12074632	Akosombo rural roost	2020-02-01	AFE20-041	15181	5948	809	1836	657	530	707.5	A		M		260	124.5
12074667	Kumasi urban roost	2020-01-01	KJA20-071	6632.5	851	874	1336	999	912	918.5	A		M		235	121.8
12074706	Akosombo rural roost	2019-11-01	ANO19-065	8599	4440	5621.5	22197	960.5	751.5	844	A		M		245	120.7
12074725	Kumasi urban roost	2020-07-01	KJY20-012	9566	3868	1135	2142	1073	1043	1115	A		F		260	118.4
12074754	Kumasi urban roost	2020-07-01	KJY20-020	2151	3441	1259	2957	1075	700	1159.5	SA		F		140	102.1
12074758	Kumasi urban roost	2020-07-01	KJY20-072	23188	18601	1076	1836	1042	1625	1076	SA		F		110	97.8
12074761	Akosombo rural roost	2020-02-01	AFE20-045	3687	772	749	1319.5	838.5	670.5	850.5	A		F		195	108.2
12074773	Accra urban roost	2020-06-01	HJU20-018	5929.5	19593	662	4193.5	739	790	742	A		M		245	118
12074803	Kumasi urban roost	2020-07-01	KJY20-071	3089	4090	1367	6330	885	775	943	A		F		255	124.2
12074844	Accra urban roost	2020-06-01	HJU20-059	4495	1045	598	1150	765	850	847	A		M		280	117.9
12074845	Accra urban roost	2020-06-01	HJU20-021	4540.5	27141.5	9638	25701	811	879	806	A		M		280	116.8
12074850	Accra urban roost	2020-06-01	HJU20-078	9100.5	8017.5	583	904.5	612	734	748	A		M		250	118.9
12074853	Akosombo rural roost	2019-11-01	ANO19-036	3303.5	1334.5	994	1870.5	884	694.5	906.5	SA		M		180	117.8
12074872	Kumasi urban roost	2020-07-01	KJY20-074	7567.5	5795	1353	3446	976.5	1169	1013.5	SA		M		140	100.2
12074881	Accra urban roost	2020-06-01	HJU20-017	3774	601	1717	5982	820.5	788	740	SA		M		240	120.5
12074901	Kumasi urban roost	2020-04-01	KAP20-078	1420.5	1698	1081	1826	1135	920	1064	SA		M		190	108.8
12074910	Akosombo rural roost	2020-05-01	AMY20-014	21955	2406.5	1301	1815	1496.5	1577	1082	A		M		260	109.4
12074925	Kumasi urban roost	2020-01-01	KJA20-077	5062	15649.5	1466	5423	1526	922	1013	A		F		230	111.7
12074941	Akosombo rural roost	2020-05-01	AMY20-040	9838.5	11855	1117.5	3412	911.5	954	1008.5	A		M		185	115.2
12074961	Akosombo rural roost	2020-05-01	AMY20-039	8339	19385	905.5	1565	965	951	1069	A		M		310	118.8
12075000	Akosombo rural roost	2019-11-01	ANO19-063	4234	916	852	1593	902	718.5	911	SA		F		205	111.4
12075004	Accra urban roost	2020-06-01	HJU20-009	6029	12097	636	921	783	819	803	A		M		240	114.1
12075019	Kumasi urban roost	2020-07-01	KJY20-091	31048	51770	17541	48128	935	1310	1640	SA		F		125	103
12075038	Kumasi urban roost	2020-04-01	KAP20-003	6379	22761.5	1187	2838.5	924	873	948	A		M		280	125.3
12075106	Akosombo rural roost	2020-02-01	AFE20-059	2936	802.5	791	1389	868	658.5	806.5	SA		M		205	105.7
12075160	Accra urban roost	2020-10-01	HOC20-033	8707	6246	653	1157	899	903	859	A		M		272	119.9
12075166	Accra urban roost	2020-06-01	HJU20-043	3690	3507	2077	8999.5	801.5	809	789	A		M		275	117.1
12075190	Accra urban roost	2020-03-01	HMA20-028	12693	375	369	563.5	454	609	418.5	SA		M		195	113.7
12075212	Kumasi urban roost	2020-07-01	KJY20-022	4742.5	898	1271	4074	1008.5	931	1068	SA		M		140	109.7
12075219	Accra urban roost	2020-06-01	HJU20-033	9910	12854	738	1709.5	775	799.5	812.5	A		M		280	117.4
12075236	Kumasi urban roost	2020-07-01	KJY20-005	6419	1359.5	1024	1769	1053.5	920.5	1087	A		M		300	116.4
12075278	Accra urban roost	2020-06-01	HJU20-026	2194	673.5	519	951	761	781	741	A		M		230	120.9
12075330	Kumasi urban roost	2020-04-01	KAP20-004	23672	1263.5	972	1462.5	815	1105	987	A		M		245	119.1
12075355	Kumasi urban roost	2020-01-01	KJA20-108	5803	2760.5	4556	5647	977.5	958	967	A		M		265	125.3
12075364	Kumasi urban roost	2020-04-01	KAP20-006	5723	5685	1103	3003	893.5	795	946	A		F		235	118.5
12075367	Akosombo rural roost	2020-02-01	AFE20-016	8553.5	7796.5	777.5	1402.5	723.5	691	767	A		M		250	119.1
12075406	Accra urban roost	2019-12-01	HDE19-016	7287.5	755.5	402	571	490	482	526	A		M		245	121.1
12075413	Akosombo rural roost	2020-02-01	AFE20-042	3650	806.5	765	1314.5	892	716	878.5	SA		M		170	112.3
12075475	Accra urban roost	2020-06-01	HJU20-076	4044.5	1567	1061	4664	801	803.5	691.5	SA		F		190	115
12075504	Accra urban roost	2020-10-01	HOC20-031	3223	1662	511	874.5	955.5	748	705	SA		F		153	99.5
12075519	Akosombo rural roost	2020-02-01	AFE20-086	13087	1873	734	1323.5	834	662	845	SA		M		155	122.4
12075578	Accra urban roost	2020-10-01	HOC20-034	4491	1215	591	1126	731.5	759.5	738.5	A		F		215	120
12075579	Accra urban roost	2020-06-01	HJU20-061	7675.5	3620.5	656	9635	754	847	775	A		M		250	115.3
12075582	Akosombo rural roost	2020-05-01	AMY20-037	9576	2737	921.5	1605	1357	1010.5	1121	A		M		245	125.1
12075597	Accra urban roost	2020-06-01	HJU20-007	2798	7171.5	683.5	1526	730	870	867	A		M		305	117.6
12075609	Kumasi urban roost	2020-07-01	KJY20-021	9652	5216	1056	1700	978	1143	1073	A		F		220	122
12075625	Akosombo rural roost	2020-05-01	AMY20-027	12360	11235	2725	8859	1014	915	1012	A		M		240	113.6
12075643	Akosombo rural roost	2020-02-01	AFE20-096	8687	1725.5	922	1818	1033	1034	1179	A		M		215	121.1
12075646	Akosombo rural roost	2020-05-01	AMY20-009	17218	7889	1775.5	4037	1339	1297.5	1147	A		M		235	111.9
12075649	Accra urban roost	2020-10-01	HOC20-042	4174.5	3936	668	1419.5	740	769.5	731.5	A		M		245	123.3
12075654	Akosombo rural roost	2019-11-01	ANO19-020	4374	3379	2161.5	5407	926	701.5	871	A		M		250	119.2
12075669	Accra urban roost	2020-10-01	HOC20-038	10602	21183	680	1060	763	828	966	A		M		211	110.5
12075733	Kumasi urban roost	2020-01-01	KJA20-069	4245.5	5149	2562.5	9604	1020.5	819.5	956	A		F		290	115.7
12075743	Akosombo rural roost	2020-05-01	AMY20-033	13787	23027	12259	32570	951	1143	982	A		M		265	119
12075755	Accra urban roost	2020-10-01	HOC20-035	6524	14893	608	946	693	768	839	A		M		224	117.4
12075757	Akosombo rural roost	2019-11-01	ANO19-031	5638	892	1866.5	3695	2113	746	885.5	SA		F		295	108.1
12075782	Kumasi urban roost	2020-07-01	KJY20-073	16136.5	6757	4370.5	20100	1192	1248	1100.5	A		M		240	116.2
12075795	Accra urban roost	2020-06-01	HJU20-040	6400	16450	11394	34414	802.5	793	887	A		M		280	117.1
12075804	Kumasi urban roost	2020-07-01	KJY20-106	362	4014.5	228	435	8106.5	310	299	A		M		245	120.5
12075811	Kumasi urban roost	2020-07-01	KJY20-069	1128.5	950.5	968	1617.5	945	662	1001	A		M		220	112.7
12075832	Kumasi urban roost	2020-01-01	KJA20-060	31555	362	606.5	3256	330	299	335.5	A		F		200	109.5
12075857	Akosombo rural roost	2019-11-01	ANO19-024	3999	1051	947	1774	1137	725	898	SA		F		235	99.8
12075890	Accra urban roost	2020-06-01	HJU20-039	6479	17944.5	784.5	3218	859	918	794	A		M		285	119.8
12075912	Kumasi urban roost	2020-04-01	KAP20-014	6185.5	1335.5	1198	2284	924	886	898	A		M		255	126
12075950	Accra urban roost	2020-10-01	HOC20-043	11664	21022	1040	1819	818	935	1007	A		F		225	114.7
12086056	Accra urban roost	2020-10-01	HOC20-001	5130.5	27084	2899	9502	1081	865	794.5	A		M		245	118.5
12086294	Accra urban roost	2020-10-01	HOC20-082	3326	744	714.5	3496.5	698	769	765	A		M		210	119.2
12086432	Akosombo rural roost	2020-05-01	AMY20-069	6726	26438	4992	13483	1093	971.5	1180	A		M		260	123
12086482	Accra urban roost	2020-03-01	HMA20-017	4631.5	413.5	387	583.5	489.5	447	465	A		M		260	116.4
12086515	Accra urban roost	2020-06-01	HJU20-048	5112	3269	597	1138	767.5	719	824	A		M		245	118.1
12086629	Accra urban roost	2020-10-01	HOC20-091	3189	1668	1088	3410.5	354	368.5	374.5	A		M		285	117.5
12086700	Akosombo rural roost	2020-02-01	AFE20-099	12652	1360	1717.5	5570	1141.5	1052	1206.5	A		M		170	117.4
12086860	Akosombo rural roost	2019-11-01	ANO19-092	8112	13349	876	1442	895	719	890.5	SA		F		235	115.7
12087052	Captive colony	2020-10-01	ZOC20-130	6680	14412	8122	24997.5	426	620	710	J	0	F		70	93.8
12087095	Akosombo rural roost	2019-11-01	ANO19-094	5614	1568	857.5	1632	856	745	873	A		F		245	115.9
12087122	Kumasi urban roost	2020-04-01	KAP20-097	1762.5	2359	1377	2838	980	686	1082.5	A		M		260	128.5
12087124	Accra urban roost	2020-10-01	HOC20-080	9613	23211	1538	6515	925	864	890	A		M		215	112
12087189	Akosombo rural roost	2020-05-01	AMY20-059	175434	1878	3165	23880	1269	917	866	A		M		265	114.4
12087220	Akosombo rural roost	2020-02-01	AFE20-024	7614	718	694	1225.5	753	639	791	SA		F		190	114.7
12087285	Kumasi urban roost	2020-07-01	KJY20-035	5528	1399	1025	1588.5	962	874	1163	SA		M		180	109.4
12087287	Akosombo rural roost	2020-05-01	AMY20-044	10211	28824.5	8829	38320.5	1136.5	1130	1097	A		F		235	119.1
12087302	Akosombo rural roost	2020-02-01	AFE20-010	6519	1601	816.5	1774	794.5	618.5	784	A		M		295	124.4
12087341	Accra urban roost	2020-06-01	HJU20-098	4424.5	12460.5	538	911	785	757	791	A		M		300	124.8
12087362	Kumasi urban roost	2020-04-01	KAP20-071	17276	3456.5	1199	3848.5	1044	1238.5	1094	A		M		250	117
12087380	Akosombo rural roost	2019-11-01	ANO19-077	22600.5	1154	871	1886	799	746.5	833.5	A		F		220	122.2
12087394	Accra urban roost	2020-10-01	HOC20-089	2214	7405	300	546.5	359	491	362	A		M		245	122.6
12087415	Akosombo rural roost	2020-02-01	AFE20-088	3230.5	12460.5	1086	3098	982	884.5	1089.5	A		M		260	127.7
12087420	Akosombo rural roost	2019-11-01	ANO19-083	3863	1006.5	883	1403.5	1183	674	847	SA		M		180	108.6
12087437	Akosombo rural roost	2020-02-01	AFE20-040	14464	3841	1061.5	6945.5	762	731	783	A		M		255	121
12087464	Kumasi urban roost	2020-07-01	KJY20-062	14226	27084	1572	4910	1207	1901	1137	SA		M		130	96
12087500	Kumasi urban roost	2020-07-01	KJY20-058	17610	14651	4527	21644	1014	1637.5	1121	SA		M		105	90
12087531	Akosombo rural roost	2020-05-01	AMY20-051	6541	6048	1012	1999	1145	985	1063	A		M		275	115.1
12087538	Accra urban roost	2019-12-01	HDE19-031	6526.5	922.5	704	2582.5	544	441.5	436	SA		M		190	114.8
12087578	Accra urban roost	2020-10-01	HOC20-090	2154.5	8955	326.5	439	421.5	367	354	A		M		215	115.6
12087595	Akosombo rural roost	2020-02-01	AFE20-030	6426	1013.5	850	1409	857	701	873.5	A		M		275	125.7
12087596	Akosombo rural roost	2019-11-01	ANO19-089	25424	1361	1113	3447	908	851.5	883	A		M		245	121.3
12087606	Accra urban roost	2020-03-01	HMA20-013	7702.5	1273	413	586	412	397	454	A		M		240	117.8
12087631	Accra urban roost	2020-10-01	HOC20-060	7526	652	885	3902	744.5	803	751	A		M		220	122.3
12087639	Akosombo rural roost	2019-11-01	ANO19-086	7978	953	790.5	1369	942.5	665	872	SA		M		135	103.6
12087643	Akosombo rural roost	2020-05-01	AMY20-019	14758	15847	1784	5482	1074	1093	1107	A		M		285	125.5
12087646	Accra urban roost	2020-10-01	HOC20-066	16734	42573	2497	13353	1025	841	845	A		M		240	118.7
12087652	Accra urban roost	2020-10-01	HOC20-087	8840	20192	1055	3209	727.5	827	795	A		M		245	121.2
12087653	Akosombo rural roost	2020-05-01	AMY20-049	11001	1669.5	1474.5	3224.5	926	931	1043	A		M		275	123.7
12087675	Accra urban roost	2020-03-01	HMA20-030	6513	1784	1763	5810.5	447	420	454	A		M		240	122.6
12087681	Accra urban roost	2020-06-01	HJU20-090	4893	9299	537	1594	697	769	860.5	A		M		255	118.4
12087683	Akosombo rural roost	2019-11-01	ANO19-103	2105	1103.5	1172.5	1558	1843	789	942	SA		M		145	105.8
12087684	Kumasi urban roost	2020-07-01	KJY20-052	15457	35151	7948	23695	1003	1347	1566	A		M		225	118.2
12087690	Accra urban roost	2019-12-01	HDE19-011	1765	416.5	356	626	409	408	397.5	A		F		235	109.7
12087717	Akosombo rural roost	2020-05-01	AMY20-074	5433	1102	991	1821	1145	974	1157	SA		M		240	118.5
12087721	Akosombo rural roost	2020-05-01	AMY20-062	14244	1588	1853	13133	1246	1913	1209	A		M		310	122.5
12087730	Akosombo rural roost	2019-11-01	ANO19-091	3876	2493	1268	3488	849.5	733	901	A		M		295	124.9
12087734	Akosombo rural roost	2020-05-01	AMY20-066	17875.5	1495	1317	3446	1068	1329	1231.5	A		M		280	118.4
12087739	Akosombo rural roost	2019-11-01	ANO19-073	29296.5	5171	784	1479	831	727.5	862	A		F		215	110.6
12087742	Akosombo rural roost	2019-11-01	ANO19-082	4577	2048	836.5	1397	1152	683	895	SA		F		240	125.2
12087746	Kumasi urban roost	2020-07-01	KJY20-064	9035.5	15739	1131	2240	1052	1137.5	1033	A		F		245	120.8
12087757	Akosombo rural roost	2020-05-01	AMY20-045	7603	973	2318.5	8052	1196	975	1097	A		M		235	118.2
12087788	Accra urban roost	2019-12-01	HDE19-043	21309.5	320.5	304	416	357.5	341	359.5	SA		M		112	116.3
12087790	Kumasi urban roost	2020-04-01	KAP20-094	2458.5	1759	1412	2649	1074	730.5	1077	A		M		230	114.8
12087819	Akosombo rural roost	2020-05-01	AMY20-031	5973	31233	1008	2014.5	976.5	944	1053.5	A		M		290	119.4
12087836	Accra urban roost	2020-10-01	HOC20-014	2787	19569	1876	9245.5	959.5	793	732	A		F		233	120.2
12087838	Accra urban roost	2020-06-01	HJU20-088	15025	23130.5	783	1562	770	819.5	923	SA		M		175	117.9
12087839	Akosombo rural roost	2020-05-01	AMY20-070	4653	4581	1645.5	4538	1098	943	1148	A		M		300	117.1
12087840	Akosombo rural roost	2019-11-01	ANO19-079	5920	5067.5	780	1454	846	721.5	898.5	A		M		250	115
12087843	Accra urban roost	2020-10-01	HOC20-002	36396	9562.5	2274	6522.5	884	931	977	A		M		220	119.2
12087844	Akosombo rural roost	2019-11-01	ANO19-081	8103	1677	1106	2285	885.5	703	829	A		F		220	121.6
12087852	Captive colony	2020-10-01	ZOC20-091	5556	5136	1372	5971.5	459	749	829	J	0	M		80	90.6
12087860	Accra urban roost	2020-10-01	HOC20-074	11134	5258	4774.5	19350.5	974	962	880	A		M		245	117.2
12087875	Kumasi urban roost	2020-07-01	KJY20-067	7093	4914	2217	8735.5	1023	1221	1044	A		M		330	123.4
12087881	Akosombo rural roost	2020-02-01	AFE20-093	80491	5992.5	903.5	2091	997	885	1063.5	A		M		275	122.1
12087883	Akosombo rural roost	2019-11-01	ANO19-055	6684.5	840	1492	4236.5	848.5	691	874	SA		M		150	107.8
12087886	Accra urban roost	2020-10-01	HOC20-098	4438	7265	1596	5269.5	584	355.5	449	A		F		200	113
12087888	Kumasi urban roost	2020-07-01	KJY20-059	3448	24318	3251	8581	468.5	441	509	SA		M		90	91.9
12087889	Accra urban roost	2020-10-01	HOC20-083	10828	7341	3214	11045	898.5	842	837	A		F		225	119.3
12087895	Kumasi urban roost	2020-04-01	KAP20-102	1249	2440	1150	2464.5	1090	728	1151	A		M		235	116.6
12087901	Kumasi urban roost	2020-07-01	KJY20-044	3336	9378	1066	1947	1094	758	1028.5	A		F		265	122
12087914	Kumasi urban roost	2020-07-01	KJY20-049	9419	9937	1079	1694	1002.5	1320.5	1254.5	SA		M		220	115
12087924	Akosombo rural roost	2019-11-01	ANO19-080	4411	1763.5	1081	1485	913	2140	866.5	SA		M		175	108.4
12087927	Kumasi urban roost	2020-01-01	KJA20-068	6633	1788.5	1026	1693.5	1038.5	932.5	1008	A		M		250	117.2
12087955	Akosombo rural roost	2020-02-01	AFE20-068	7743	1345.5	775	1406	820	728	786.5	A		M		135	120
12087958	Akosombo rural roost	2020-02-01	AFE20-098	10354	1326.5	1250.5	2238	1670.5	1274	1221	A		M		165	113.3
12087977	Accra urban roost	2020-10-01	HOC20-022	13449	4915.5	4513	15632	734	796	808	A		M		230	122
12087981	Akosombo rural roost	2019-11-01	ANO19-052	7760	2534	1055.5	2398.5	1100	813	852	A		M		255	112.2
12087983	Akosombo rural roost	2020-05-01	AMY20-007	13898	38102	1519	3734	981	1134	1113	A		M		280	118.3
12088032	Captive colony	2020-10-01	ZOC20-127	4407.5	5378	5252	17114.5	468	690	835	SA	1	F		120	100.6
12088035	Kumasi urban roost	2020-07-01	KJY20-037	4341.5	8657	1099	1849	1337	842	1082	SA		M		175	107.9
12088067	Accra urban roost	2020-10-01	HOC20-076	2990	4316	847	1444	1222	739.5	683.5	SA		F		150	105
12088073	Akosombo rural roost	2020-05-01	AMY20-057	4097	4468.5	1340	3943	972	770	961	SA		M		205	114
12088111	Akosombo rural roost	2019-11-01	ANO19-060	12311	912	826.5	1389	833	776.5	837	A		M		240	115.2
12088140	Akosombo rural roost	2019-11-01	ANO19-095	9233	2391.5	1232	3265	875.5	745	854	A		F		240	121.9
12088153	Accra urban roost	2020-03-01	HMA20-023	5492	12631.5	726	2887.5	510	410.5	451	A		M		225	118.3
12088155	Akosombo rural roost	2019-11-01	ANO19-070	11994	999	1039.5	1982	907	765	816	SA		F		145	114.6
12088164	Accra urban roost	2020-10-01	HOC20-063	4715.5	1364	2922	7684.5	782.5	757.5	747	A		M		270	117
12088172	Accra urban roost	2020-03-01	HMA20-025	5107	766	2225	8478	496	460	534	A		M		255	111
12088214	Kumasi urban roost	2020-04-01	KAP20-092	5461	931	1092	1843	1449	865	1118	SA		F		200	113.9
12088228	Akosombo rural roost	2020-05-01	AMY20-013	11477	8453	1082	1983.5	1018	974	1086	A		M		275	123.6
12088241	Kumasi urban roost	2020-07-01	KJY20-063	7755.5	16884.5	1028	1624	954	1287	1054	SA		M		120	95.8
12088263	Kumasi urban roost	2020-07-01	KJY20-046	4665	8300.5	1069	1742	961	818	1085	SA		F		155	99.8
12088267	Akosombo rural roost	2019-11-01	ANO19-084	4264	4357	878.5	1691	921.5	747	955	A		M		295	121.8
12088269	Kumasi urban roost	2020-07-01	KJY20-068	18613	1585	972	1599	901	917.5	1307	A		F		250	117.5
12088271	Accra urban roost	2020-10-01	HOC20-012	5741	11616.5	1446	2943.5	2352.5	1107	923.5	SA		M		121	103.7
12088276	Captive colony	2020-10-01	ZOC20-018	4717	20146	3727.5	15391	419	563	540	SA	1	M		120	94.9
12088293	Kumasi urban roost	2020-01-01	KJA20-059	523	407	406	653	387	251.5	399	A		F		200	105.9
12088299	Akosombo rural roost	2020-05-01	AMY20-072	7065.5	1823.5	1549.5	3838	1184	969	1242	SA		F		230	113.8
12088322	Kumasi urban roost	2020-04-01	KAP20-083	2386	4372	885.5	1489	753	588	859	A		M		265	116
12088350	Accra urban roost	2020-03-01	HMA20-007	12630	318.5	696	3806.5	465.5	479	445	A		M		225	117.5
12088361	Akosombo rural roost	2019-11-01	ANO19-048	4401	2255	853	1503	1015	805	960	SA		F		145	104.1
12088379	Accra urban roost	2020-06-01	HJU20-096	6869	1603	731	1008	864.5	733	704.5	SA		M		215	119.3
12088393	Captive colony	2020-02-01	ZFE20-041	1847	1001.5	281	561	726	481.5	471	SA	1	F		95	87.3
12088397	Kumasi urban roost	2020-07-01	KJY20-040	5357	10835.5	2357	9559	1117	943	1115	SA		M		160	97.6
12088404	Akosombo rural roost	2020-02-01	AFE20-028	3462.5	1648.5	803	1345.5	829.5	631	818	A		M		230	123.8
12088405	Kumasi urban roost	2020-04-01	KAP20-100	11330	19465.5	1954	10454	1163	1124	1187.5	A		F		260	117.1
12088415	Akosombo rural roost	2019-11-01	ANO19-096	11795.5	2337	1096.5	4933.5	890.5	802	842	SA		F		175	112.7
12088429	Akosombo rural roost	2020-02-01	AFE20-013	7892	834	774.5	1498	849	666	868	A		M		160	114.9
12088435	Akosombo rural roost	2019-11-01	ANO19-054	6143.5	1337.5	786	1360	801	925	828	SA		M		180	118.4
12088446	Captive colony	2020-10-01	ZOC20-015	4434	27095.5	9802	29699.5	465.5	508	535	SA	1	F		100	93.8
12088449	Accra urban roost	2020-10-01	HOC20-025	3055	1459.5	686	1146	856	738	801	SA		M		167	106
12088453	Accra urban roost	2020-06-01	HJU20-094	1510	5565	588	916	715	728	698.5	A		M		260	118.4
12088473	Accra urban roost	2020-03-01	HMA20-005	6072	6279	2202	6038	439	446.5	424	A		M		235	120
12088483	Accra urban roost	2020-10-01	HOC20-070	5416	989	1158.5	3549	849	760	779	A		F		195	118.1
12088488	Akosombo rural roost	2019-11-01	ANO19-101	3814	787	961	1630.5	1083.5	665.5	895	SA		F		170	102.5
12088489	Kumasi urban roost	2020-04-01	KAP20-079	23672	2618	814	1270	767.5	823	774	A		M		240	125
12088499	Accra urban roost	2020-10-01	HOC20-067	5098	622	702	2746	759	779.5	709	SA		M		160	105.3
12088503	Accra urban roost	2020-10-01	HOC20-017	6814.5	8571.5	632	1032	1114.5	790.5	822	A		F		226	121.7
12088504	Kumasi urban roost	2020-01-01	KJA20-081	3983	1787	1131.5	2057	928	726.5	875	A		M		265	115.4
12088505	Akosombo rural roost	2020-02-01	AFE20-009	7187	2725	1010	2295	827	729	828	A		M		295	121
12088508	Accra urban roost	2020-03-01	HMA20-027	3780.5	322	298	478.5	449	462	423	SA		M		160	108.4
12088526	Accra urban roost	2020-10-01	HOC20-100	1952	5227.5	565.5	2001	323.5	330	332	A		M		255	117.5
12088541	Akosombo rural roost	2020-05-01	AMY20-046	13500.5	5808	946.5	1478.5	1057	1076	993	A		M		265	119
12088549	Akosombo rural roost	2020-02-01	AFE20-073	11349.5	1004	859	1469	844.5	723.5	868	SA		M		185	111.5
12088550	Accra urban roost	2020-10-01	HOC20-023	5151	2490.5	5392.5	16344.5	947	844	870.5	A		M		250	121.5
12088556	Accra urban roost	2020-10-01	HOC20-010	3090	28951	956	4027	777	1219	722	A		M		221	115.4
12088563	Akosombo rural roost	2019-11-01	ANO19-087	15206	3168	803	1786	697	650	761	A		M		220	121.1
12088567	Kumasi urban roost	2020-07-01	KJY20-051	12133	38009	1049	1592	956	1116	1455	SA		F		135	101.2
12088569	Captive colony	2020-07-01	ZJU20-083	748	713	412.5	1545	401	506	494	SA	1	F		150	107
12088569	Captive colony	2020-10-01	ZOC20-120	499	733.5	404	1990.5	329	406.5	381	SA	1	F		165	110.5
12088569	Captive colony	2020-02-01	ZFE20-123	937	1603	1187	6362	350.5	428.5	396	SA	1	F		130	102.5
12088572	Kumasi urban roost	2020-04-01	KAP20-093	22220	9851	1333	2751	1030	930	1036	A		M		220	116.1
12088586	Accra urban roost	2020-10-01	HOC20-054	78877	1020	713.5	940	859	850	795	A		M		245	122.7
12088591	Accra urban roost	2020-10-01	HOC20-088	10898	3183	1032	3078	844	1072	799	A		M		215	114.3
12088598	Accra urban roost	2020-10-01	HOC20-058	6353	12456.5	699	1371	743.5	775.5	867.5	A		F		230	120.5
12088605	Accra urban roost	2020-10-01	HOC20-081	2531	2113	727	1654	781	753	756	A		F		210	119.3
12088617	Kumasi urban roost	2020-07-01	KJY20-034	3930.5	3172	2808.5	10565	1068.5	814.5	1106	SA		F		160	104.2
12088645	Akosombo rural roost	2019-11-01	ANO19-069	7645	1307.5	2999	11371	914	801	894	A		F		230	116.8
12088658	Akosombo rural roost	2019-11-01	ANO19-051	2173.5	1044	808	1549.5	984	673	937	SA		M		160	106.2
12088662	Akosombo rural roost	2020-02-01	AFE20-084	18002	1910.5	1339	10597	809	741	1004	A		M		245	122.5
12088678	Accra urban roost	2020-10-01	HOC20-079	4385	31878	644.5	855.5	1007	826.5	773.5	A		M		255	121.6
12088701	Akosombo rural roost	2020-05-01	AMY20-003	9808	6638	9695	26669	1062.5	1027	1118	A		M		265	118.2
12088703	Akosombo rural roost	2020-05-01	AMY20-064	8418	1353	3007	8061	970.5	931	1050	A		M		270	117.3
12088709	Akosombo rural roost	2020-02-01	AFE20-039	5459	812	979	1292	1339.5	697	844.5	A		F		215	108.3
12088712	Akosombo rural roost	2020-02-01	AFE20-023	7052	3775	759	1258	737.5	690.5	790	A		M		230	116.3
12088718	Accra urban roost	2020-06-01	HJU20-046	25355	1462	856	1521	826	837	1085	A		M		225	114.1
12088722	Akosombo rural roost	2019-11-01	ANO19-049	8794	1830	838	1392.5	901	705	889	SA		M		160	110.5
12088730	Accra urban roost	2020-03-01	HMA20-014	2637	9837	1735.5	3921	491.5	438	468.5	A		M		280	119.7
12088736	Kumasi urban roost	2020-07-01	KJY20-057	58719.5	4481.5	3532.5	17149	979	1704	1107	SA		F		125	99.4
12088742	Accra urban roost	2020-06-01	HJU20-095	2728	10401	759	987.5	758	966	761	A		M		325	124
12088747	Kumasi urban roost	2020-04-01	KAP20-089	15153	1906.5	1207	4534.5	1028.5	1170	1023	A		M		285	128.9
12088750	Accra urban roost	2020-10-01	HOC20-003	7577	20825.5	3433	14969.5	741.5	862	861	SA		M		117	95.8
12088758	Akosombo rural roost	2020-02-01	AFE20-002	6393	1610	797	1492.5	856.5	674	841	SA		M		200	114.4
12088760	Kumasi urban roost	2020-04-01	KAP20-109	8850	13726	984	1734	1009.5	1107.5	1030.5	A		F		220	122
12088769	Accra urban roost	2020-10-01	HOC20-085	13597	1833	1169.5	4679	797	1944	854	A		M		215	122
12088791	Kumasi urban roost	2020-04-01	KAP20-112	1189	1028	1405	4283	1116.5	710	1184	A		F		205	122
12088800	Akosombo rural roost	2020-05-01	AMY20-021	12886.5	11030	3379	9075	1079.5	1046	1139.5	A		M		270	118.5
12088810	Akosombo rural roost	2019-11-01	ANO19-098	6070	2078.5	856	1504	906	701	878	A		F		270	121.1
12088818	Accra urban roost	2020-10-01	HOC20-013	2959	14686.5	607	1339	687	781	749	A		M		260	120
12088819	Akosombo rural roost	2019-11-01	ANO19-072	7835.5	2084	758	1313.5	963	705	872.5	SA		F		165	107.8
12088837	Kumasi urban roost	2020-04-01	KAP20-087	17218	4573	3869	14869	966	1226	1046.5	SA		M		160	122
12088840	Accra urban roost	2020-10-01	HOC20-055	4682	18901	3708	17172	751.5	751	681	A		F		230	121.8
12088859	Kumasi urban roost	2020-07-01	KJY20-065	17967.5	2634.5	2194.5	15306.5	1220.5	1513	1105	A		M		265	116.8
12088863	Akosombo rural roost	2020-02-01	AFE20-032	8663.5	1433.5	732	1369.5	719	668	716.5	A		M		230	116.1
12088865	Accra urban roost	2020-10-01	HOC20-096	6435.5	959.5	577	1238	415.5	356	381.5	A		M		220	114.4
12088870	Captive colony	2020-02-01	ZFE20-086	2640	1275	253	572	361	447.5	468	SA	1	M		125	96.5
12088870	Captive colony	2020-10-01	ZOC20-156	721	547	199.5	432.5	305	403.5	378.5	SA	1	M		165	106.1
12088870	Captive colony	2020-07-01	ZJU20-155	1063.5	615	241	556	407	503	467	SA	1	M		150	102.4
12088871	Accra urban roost	2020-10-01	HOC20-056	3613	19754	2041	7613.5	752	844	732	A		F		225	116.3
12088883	Kumasi urban roost	2020-07-01	KJY20-042	4165	5732	1020	4966	1028	868	1058	SA		M		185	105.4
12088884	Kumasi urban roost	2020-04-01	KAP20-080	18809	3262	1124	1502	1357	1027	1138	SA		M		220	108.3
12088885	Accra urban roost	2020-10-01	HOC20-072	6868	3299	746	4999.5	918.5	910	884.5	A		F		220	117.3
12088888	Kumasi urban roost	2020-07-01	KJY20-061	3369	2568	1329.5	3639.5	919	701	1054	SA		F		155	106.4
12088903	Accra urban roost	2020-10-01	HOC20-005	4483	12840	1102	1251	1135.5	785.5	765	A		F		232	123.2
12088905	Accra urban roost	2020-10-01	HOC20-008	5785	8220	1256.5	4223	1205	808	808	A		F		206	115.1
12088906	Kumasi urban roost	2020-01-01	KJA20-066	38897	597.5	566	896	514	527	525	A		M		220	117.1
12088921	Kumasi urban roost	2020-07-01	KJY20-039	6425.5	838	999	1726.5	975	866	952	A		M		255	119
12088925	Kumasi urban roost	2020-04-01	KAP20-104	1392	1494.5	1103	2321	1033	689	1068	A		M		225	121
12088927	Akosombo rural roost	2019-11-01	ANO19-047	7954.5	1320	811	1313	789	626	800	A		M		230	117.6
12088932	Kumasi urban roost	2020-04-01	KAP20-074	12612	5958.5	3554	11319.5	1333.5	1241	1181	A		M		240	116.6
12088935	Accra urban roost	2019-12-01	HDE19-015	1410	283	329	610.5	442.5	422.5	386	A		M		245	120.5
12088939	Akosombo rural roost	2020-02-01	AFE20-017	4233	835.5	774	1369	853.5	748	882	A		M		300	121.4
12088941	Captive colony	2020-10-01	ZOC20-088	4178.5	16736	8817.5	26300	377	494	516	J	0	F		75	89.8
12088945	Accra urban roost	2020-06-01	HJU20-089	2644	532	598.5	966.5	976	763	707	SA		M		160	121.5
12088946	Kumasi urban roost	2020-07-01	KJY20-038	3657	8128.5	1074	1735	1178.5	831.5	1122	A		M		240	118.4
12088955	Accra urban roost	2020-10-01	HOC20-016	25078.5	17011	2650	12765.5	787	786	850.5	A		M		201	118.4
12088980	Akosombo rural roost	2019-11-01	ANO19-085	1678	1625	962	2111	891	690	977	SA		M		165	105.3
12088987	Accra urban roost	2020-06-01	HJU20-070	3052	25217	1742	14911.5	825	753	750	A		M		330	117.3
12088993	Kumasi urban roost	2020-07-01	KJY20-056	13744.5	26508	1351	4688	1075.5	1424	1142	A		M		235	126.1
12088997	Akosombo rural roost	2020-05-01	AMY20-047	9034	13684	1540.5	6633	1190.5	1068	1025	A		M		240	111.9
12088998	Captive colony	2020-10-01	ZOC20-126	4692.5	22935	1718.5	10519.5	509.5	516	564	J	0	F		65	58.6
12089009	Akosombo rural roost	2020-02-01	AFE20-027	6506.5	1364	876	1378	861.5	702.5	857	SA		M		185	107.4
12089017	Accra urban roost	2020-06-01	HJU20-084	6737	6877.5	728	2157	715.5	880	699	A		M		260	120.5
12089019	Kumasi urban roost	2020-07-01	KJY20-033	6808	21460	986.5	1608.5	972	823	1039	SA		M		135	100
12089026	Accra urban roost	2019-12-01	HDE19-010	2856	4227.5	1342	3390	456	409.5	393	A		M		230	125.8
12089043	Accra urban roost	2020-10-01	HOC20-059	3926	6272	8568	28006	738	830	780	SA		M		150	121.7
12089053	Kumasi urban roost	2020-04-01	KAP20-098	14826	6433	1235	1907	1077	1584.5	1081	A		M		240	121.4
12089055	Akosombo rural roost	2020-02-01	AFE20-082	17679	1865	1231.5	2501.5	968	883.5	865	A		M		185	117.1
12089071	Kumasi urban roost	2020-04-01	KAP20-085	13952.5	970	1342	1724	1949.5	1413.5	1038.5	SA		M		205	109.3
12089075	Kumasi urban roost	2020-07-01	KJY20-048	5546	11985	4001	13234.5	1471.5	837	1075	SA		F		145	100.8
12089097	Akosombo rural roost	2020-02-01	AFE20-034	15665	1186	844.5	1417	785	676.5	842	A		F		215	114.7
12089100	Accra urban roost	2020-10-01	HOC20-018	6278	1212.5	738.5	1743.5	1541	850	820	A		M		233	117.4
12089109	Akosombo rural roost	2019-11-01	ANO19-050	3536	2418	1043.5	1953.5	920	721	910.5	A		M		245	117.2
12089116	Kumasi urban roost	2020-04-01	KAP20-084	16999.5	11302	1058	1945	932.5	1478	955	A		M		255	117.3
12089117	Kumasi urban roost	2020-04-01	KAP20-069	12797	3914	1517	3274	1019	1001	1051.5	A		M		235	119.8
12089119	Accra urban roost	2020-10-01	HOC20-071	58201	26231	687	2944	619.5	629	664	A		M		265	123
12089126	Akosombo rural roost	2020-05-01	AMY20-065	10687	6532	1595	4833.5	881	1176	968	A		M		265	124
12089129	Accra urban roost	2020-10-01	HOC20-069	5425	1528	611	807	809	860	682	A		M		265	122
12089130	Kumasi urban roost	2020-04-01	KAP20-070	7252	1221	818	1338.5	697	606	735	A		M		245	115
12089134	Accra urban roost	2020-10-01	HOC20-084	4941	6513	3506.5	10351.5	1601	752	716	A		M		205	114.3
12089140	Captive colony	2020-10-01	ZOC20-117	4063	809	1569	6935	450	677.5	739	SA	1	F		105	99
12089151	Kumasi urban roost	2020-07-01	KJY20-060	1150	10385	959	2661	951	710	1126	SA		F		150	98.5
12089155	Accra urban roost	2020-10-01	HOC20-015	20491	12748	639	982.5	712	817.5	894	SA		M		105	90.8
12089157	Accra urban roost	2020-06-01	HJU20-053	6175.5	39980.5	2434	12156	802	775	808	A		M		275	115.6
12089158	Accra urban roost	2020-06-01	HJU20-086	7268	7636.5	825	3867	747	727	816.5	A		M		280	119.4
12089171	Akosombo rural roost	2019-11-01	ANO19-078	2787	3189.5	877	1504	959	734	957	SA		M		150	103.9
12089173	Akosombo rural roost	2020-05-01	AMY20-068	59723	3190	2388	5022	1849	1147	916	A		M		270	123
12089174	Kumasi urban roost	2020-07-01	KJY20-043	4718	3549	1109	1871	1097	884.5	1110	SA		M		170	105.5
12089177	Accra urban roost	2020-10-01	HOC20-019	4230	1653.5	557	963	784	801	741.5	A		M		246	121.6
12089181	Accra urban roost	2020-06-01	HJU20-064	11520	3934	1305	7805.5	836	769.5	798	A		M		250	120.7
12089206	Accra urban roost	2020-10-01	HOC20-094	3341	19431	489	874	555	343	374.5	SA		M		165	110.4
12089214	Akosombo rural roost	2020-02-01	AFE20-031	7291	1112.5	914	1449	861.5	723	767.5	A		M		250	118.8
12089216	Akosombo rural roost	2019-11-01	ANO19-099	11219	5174	784	2324	633	500	1108	A		F		245	119
12089217	Accra urban roost	2020-03-01	HMA20-010	11862.5	6889.5	473	710.5	475	445	611	A		M		205	118.2
12089225	Kumasi urban roost	2020-07-01	KJY20-050	4881	4067.5	1080	2201	981	1016	1069	SA		F		165	103.4
12089243	Accra urban roost	2020-06-01	HJU20-091	1195	1548	6489	19823	676	738	675.5	A		M		255	121
12089260	Akosombo rural roost	2020-05-01	AMY20-061	7047.5	13912	951	1648.5	1073	940	1085	A		M		260	121.4
12089266	Accra urban roost	2020-06-01	HJU20-035	13285	4334.5	668	1013	733.5	807.5	897.5	A		M		235	119.8
12089298	Kumasi urban roost	2020-07-01	KJY20-036	3758.5	2770.5	1080	1987	1023	704	971.5	A		F		260	125.5
12089308	Akosombo rural roost	2019-11-01	ANO19-071	6504.5	859	719	2129	697	604.5	703	SA		F		205	112.2
12089318	Kumasi urban roost	2020-07-01	KJY20-041	3032.5	3172	1142	3150	1102	774	1082	SA		M		135	101.6
12089324	Akosombo rural roost	2020-05-01	AMY20-067	16665	10944	2405	7415	1211	1198	1296.5	A		M		255	124.8
12089331	Akosombo rural roost	2020-05-01	AMY20-043	7754	6041.5	9884	33664.5	980	921	1024	A		M		270	120.3
12089343	Accra urban roost	2020-10-01	HOC20-026	8104	22508.5	989	5683	719	772	890	SA		F		131	101.7
12089356	Kumasi urban roost	2020-04-01	KAP20-072	9717	14762	1052	1864	1003.5	895	1052.5	A		M		240	124.4
12089360	Akosombo rural roost	2020-02-01	AFE20-021	917	697	401.5	633	413	295.5	409	SA		M		180	111.1
12089361	Accra urban roost	2020-10-01	HOC20-086	8480	1972	739	1359.5	730	764	785	SA		M		155	117.8
12089370	Akosombo rural roost	2020-02-01	AFE20-014	4581.5	1433.5	841	1605	835	681	874	SA		M		230	115.4
12089372	Accra urban roost	2020-06-01	HJU20-037	2774.5	1068.5	508	886.5	758	739	798.5	A		M		275	116.5
12089376	Accra urban roost	2020-03-01	HMA20-022	8439	2539	330	1537	410	415	459	A		M		255	123.1
12089384	Akosombo rural roost	2020-02-01	AFE20-007	5062	946	731.5	1254.5	823.5	654	807.5	A		M		255	117
12089404	Accra urban roost	2020-06-01	HJU20-032	7682	17252.5	2043.5	8941	768	775.5	820	A		M		275	123.2
12089420	Accra urban roost	2020-10-01	HOC20-020	3178	13930	6123	21874	777.5	760	717	A		M		268	118.4
12089421	Akosombo rural roost	2019-11-01	ANO19-074	21506	4980	794.5	1328	847.5	798.5	807.5	SA		M		170	116.7
12089440	Kumasi urban roost	2020-04-01	KAP20-101	1215.5	980.5	1104	1987	1031	712	1137	A		F		205	117.4
12089466	Accra urban roost	2020-03-01	HMA20-037	2560	7059	357	782	451	432.5	409	SA		F		205	115
12089481	Accra urban roost	2020-10-01	HOC20-024	16278	9070.5	2199.5	7463	777	892.5	861	A		M		246	118.7
12089503	Kumasi urban roost	2020-07-01	KJY20-047	3346	956	1113	2558	1046.5	798	1077	SA		M		265	119.4
12089505	Accra urban roost	2020-06-01	HJU20-092	13652	2609	560	1878.5	746	760	743	A		M		175	120
12089509	Akosombo rural roost	2020-02-01	AFE20-089	9446	1254.5	1721	1920.5	2850	1236.5	1033	A		M		175	110.9
12089528	Kumasi urban roost	2020-07-01	KJY20-053	1202.5	1339	3635.5	18647	931	639	1033	SA		F		100	97
12089535	Accra urban roost	2020-10-01	HOC20-009	2956	3332.5	572	853	725	741.5	729	A		M		172	109.4
12089557	Kumasi urban roost	2020-07-01	KJY20-066	10710	858	1039	1683.5	918	1086	1007	SA		M		125	97.7
12089558	Akosombo rural roost	2020-05-01	AMY20-050	19120	2500.5	1358.5	2430	1618.5	1587	1157	A		M		265	120.6
12089568	Accra urban roost	2020-10-01	HOC20-092	2429	12064	272.5	452.5	461.5	346	374	SA		F		170	110.5
12089569	Accra urban roost	2020-10-01	HOC20-052	4730.5	2462	872	1202	845	789	768	A		M		240	113.4
12089571	Accra urban roost	2020-10-01	HOC20-007	4282	4885.5	524	870.5	725	740	770	A		M		240	126
12089578	Accra urban roost	2019-12-01	HDE19-008	3373.5	16398.5	3946	15105.5	534	452	487	A		M		245	115.6
12089590	Accra urban roost	2020-10-01	HOC20-065	2794	1267	534.5	1016	875	780	669.5	A		M		220	113.3
12089619	Kumasi urban roost	2020-07-01	KJY20-054	1093.5	4341	2095	1823	978.5	1086	1001	A		M		235	120.8
12089643	Accra urban roost	2020-06-01	HJU20-099	2787	2349	503	928	710.5	730	682	SA		M		250	118.1
12089645	Accra urban roost	2020-10-01	HOC20-068	8432	3109	757	2182	656.5	692	770	A		M		260	127.3
12089674	Accra urban roost	2020-06-01	HJU20-042	9784.5	12081	4355	15942	858	828.5	907	A		M		225	116.6
12089691	Accra urban roost	2020-06-01	HJU20-087	8161	1820	2565	6561.5	736	1078	722	A		M		235	115.2
12089698	Accra urban roost	2020-03-01	HMA20-012	5870	1892	937.5	3226	435	434.5	460	A		M		240	127.5
12089713	Accra urban roost	2020-10-01	HOC20-062	2432	351	455	936.5	524.5	493	483	SA		F		145	105.2
12089753	Kumasi urban roost	2020-01-01	KJA20-063	6320	3633	1179	2272.5	893	911	950	A		M		265	126.4
12089769	Accra urban roost	2020-10-01	HOC20-011	4835	4586	3471	13325.5	844	747	807	A		M		266	121.5
12089782	Accra urban roost	2020-06-01	HJU20-029	5490	2496	1717	9220	681	758.5	777	A		M		295	115.5
12089802	Kumasi urban roost	2020-04-01	KAP20-107	10686	13823	1401	4245	991	1020	1021	A		M		260	119
12089806	Accra urban roost	2020-06-01	HJU20-093	2152.5	10206	3464	14862	689	750	676	A		M		305	125.3
12089809	Accra urban roost	2020-06-01	HJU20-014	6228	23614.5	1112	2998	754.5	744	785	A		M		265	115.6
12089830	Akosombo rural roost	2020-05-01	AMY20-017	12319	7363	1493	4074	941.5	954	1025	A		M		310	123.8
12089848	Akosombo rural roost	2019-11-01	ANO19-053	9939.5	1121	1499	2592.5	2110	916	927	A		M		245	119.6
12089867	Accra urban roost	2020-10-01	HOC20-064	4714.5	4707	8094	24341	718	827	782	A		F		210	111.5
12089879	Kumasi urban roost	2020-04-01	KAP20-105	8960	6634	1084.5	1711.5	1048	1095	1072	A		M		225	120.5
12089899	Akosombo rural roost	2019-11-01	ANO19-102	5113	6291	1094	2311	897	695	968.5	SA		F		260	118.9
12089907	Accra urban roost	2020-10-01	HOC20-095	2902	5582	517.5	1977.5	380	344.5	346	SA		M		160	117.4
12089919	Accra urban roost	2020-03-01	HMA20-009	6064	1171	564	1567.5	523	448	463.5	A		M		255	122.6
12089952	Accra urban roost	2020-03-01	HMA20-004	6918	1230	353.5	770	499	440	454.5	A		M		250	119.4
12089963	Kumasi urban roost	2020-04-01	KAP20-081	4443.5	1531.5	1122	2396.5	1034	1509	1872	A		F		195	113.3
12090027	Akosombo rural roost	2019-11-01	ANO19-043	1978.5	1036	828	1516	871.5	705	902	SA		M		230	119
12090058	Kumasi urban roost	2020-01-01	KJA20-061	7785.5	1249	1439	4190.5	916	976	987.5	A		M		250	121.1
12090067	Akosombo rural roost	2020-02-01	AFE20-011	19523.5	681	691	1132	760	679.5	737	SA		M		155	113.2
12090071	Accra urban roost	2020-06-01	HJU20-097	4419	1980.5	894	1598	718	735	742	A		M		305	122.7
12090089	Akosombo rural roost	2020-05-01	AMY20-063	12683	3281	900	1620	913	881	895.5	A		F		195	114.4
12090103	Akosombo rural roost	2020-02-01	AFE20-006	3604	1322	861	1450.5	864	687.5	830	SA		M		215	113
12090104	Accra urban roost	2020-10-01	HOC20-077	5279	11027	939	7279	749	788	761.5	SA		F		155	110.3
12090123	Kumasi urban roost	2020-04-01	KAP20-099	15846	2924	1482	2962.5	1077	2406.5	1890	A		M		225	117.3
12090129	Accra urban roost	2020-10-01	HOC20-021	3651	1953	620	2958	725	732.5	735	A		M		250	123
12090157	Akosombo rural roost	2020-02-01	AFE20-022	5577	913	999.5	1976.5	832	646	803.5	A		M		275	122.8
12090186	Akosombo rural roost	2020-02-01	AFE20-038	6220	953.5	851	1357.5	959	691.5	921	A		F		220	110.8
12090187	Accra urban roost	2020-10-01	HOC20-097	2391	4817	792	2038	358	357.5	382	A		F		200	111
12090277	Accra urban roost	2020-10-01	HOC20-099	1053	1157	485	1424.5	328	324	324	SA		F		135	117.3
12090365	Kumasi urban roost	2020-07-01	KJY20-045	4309	3909.5	1651.5	4818.5	1003	816	1078.5	SA		F		140	99.4
12090399	Accra urban roost	2020-03-01	HMA20-015	6333.5	1703	1181	3385	466	465	536	A		M		215	118.2
12090404	Accra urban roost	2020-06-01	HJU20-036	10478	15964	3353	8715.5	779	817	905.5	A		M		260	122.6
12090442	Akosombo rural roost	2019-11-01	ANO19-057	7542	2977.5	786	1414	836	731	897.5	SA		F		210	124.2
12090456	Captive colony	2020-10-01	ZOC20-008	9813	1684	883.5	3638.5	536	765.5	1004	J	0	F		70	88.5
12090474	Accra urban roost	2020-10-01	HOC20-073	6048	565	1367	4379	763	724	757	A		M		280	115.4
12090560	Kumasi urban roost	2020-07-01	KJY20-055	5224.5	25447	970.5	1648	967	1149	1047	A		F		215	116.3
12090623	Akosombo rural roost	2020-05-01	AMY20-073	5685.5	1168	1124	1777	1529	951	1172	SA		M		210	114.5
12090630	Accra urban roost	2020-03-01	HMA20-021	4711.5	1198	312.5	511.5	442	437.5	437	A		M		250	121
12090649	Kumasi urban roost	2020-04-01	KAP20-095	9000	4403	4511.5	11345.5	1010.5	1268	1083	A		M		230	117.5
12090681	Akosombo rural roost	2020-05-01	AMY20-012	11882	1260.5	3039	5682	1953	994	1071.5	A		M		305	121.3
12090727	Akosombo rural roost	2020-05-01	AMY20-002	14952.5	1066	8659	25954	1688	1021	1082.5	A		M		270	119.4
12090746	Akosombo rural roost	2020-02-01	AFE20-069	5140	1267	902	1809.5	800	667	836	A		M		260	122.1
12090754	Akosombo rural roost	2019-11-01	ANO19-097	4480.5	607.5	622	990.5	625	506.5	640	SA		F		210	117.5
12090766	Akosombo rural roost	2020-05-01	AMY20-071	9824	1561	992.5	1928	1162.5	1042	1187	A		M		250	118.2
12090783	Akosombo rural roost	2019-11-01	ANO19-088	13155	7083	790	1660	537.5	444.5	527	A		M		230	119.9
12090788	Akosombo rural roost	2019-11-01	ANO19-046	7983	3111	869	1409	912	733	889.5	SA		F		200	110.7
12090796	Akosombo rural roost	2020-05-01	AMY20-008	17080	10725	4394	15094.5	1497	1258	1073	A		M		285	123.4
12090800	Accra urban roost	2020-06-01	HJU20-051	7683	2533	591	971	815	857.5	907	A		M		250	118.1
12090809	Accra urban roost	2020-06-01	HJU20-060	3373	8230.5	2177	9477	738.5	777	767	A		M		280	118.2
12090816	Accra urban roost	2020-06-01	HJU20-050	3267	5758	1778	1755	1064	784.5	783	A		M		275	121.9
12090825	Kumasi urban roost	2020-04-01	KAP20-088	12425	1873	1037	1593	948	1073.5	1031	A		M		280	120.2
12090864	Akosombo rural roost	2020-02-01	AFE20-044	3839	861	801.5	1329.5	848.5	659.5	862	A		M		215	112.3
12090921	Accra urban roost	2020-10-01	HOC20-075	5669	3002	3100.5	14420.5	754	807.5	783	SA		M		160	105.5
12090953	Accra urban roost	2020-10-01	HOC20-078	2385	3611.5	514.5	1111	674	712	672	SA		M		150	106.5
12090978	Accra urban roost	2020-10-01	HOC20-061	14394	9644	3907	13227	835	648	657	A		F		220	124
1498793	Captive colony	2020-02-01	ZFE20-115	1866	2851	368	934	364	475	466	A	12	M		195	124.4
1498793	Captive colony	2019-02-01	ZFE19-102	2654	1433	675	944	537	483	344	A	11	M		180	124.4
1588106	Captive colony	2020-02-01	ZFE20-120	507	306	263	605.5	350	435	397	A	10	M		215	120
1588106	Captive colony	2019-02-01	ZFE19-069	4274	445	749	2167.5	610.5	517	415	A	9	M		220	128.7
1588106	Captive colony	2019-07-01	ZJU19-005	4347	474	654	1742	477	437.5	332	A	9	M		290	121.6
1589231	Captive colony	2020-10-01	ZOC20-152	838.5	8548	5089	19016	467	512	397	A	8	F		200	116.3
1589231	Captive colony	2019-07-01	ZJU19-080	2133	3251	4549.5	16160	679	602.5	445	A	7	F	Pregnant	245	115.3
1589231	Captive colony	2019-02-01	ZFE19-014	1796	1244.5	2532	11290	621	523	410	A	7	F		210	114.5
1589231	Captive colony	2020-07-01	ZJU20-094	1213.5	4511	4391	18117	717	620.5	518	A	8	F	Pregnant	245	114.6
1589231	Captive colony	2020-02-01	ZFE20-079	1124	2123	1966	10911.5	419	499	440	A	8	F		220	115.2
1591037	Captive colony	2020-02-01	ZFE20-081	1701	1194	5530	16159	602	507	477	A	11	F		255	126.8
1591037	Captive colony	2020-10-01	ZOC20-054	1283	989	4827.5	15376	557	569.5	509	A	11	F		250	126.8
1591037	Captive colony	2020-07-01	ZJU20-091	2831	1952	7322	20353	692	837	834.5	A	11	F	Lactating	300	124.6
1591037	Captive colony	2019-02-01	ZFE19-038	2020	777	4496.5	13084	741	533.5	422	A	10	F		220	126.6
1591879	Captive colony	2020-07-01	ZJU20-137	1628	3442	4954	20284	431	516	502	A	8	F		180	110.5
1591879	Captive colony	2020-02-01	ZFE20-098	1799	1075	1549	9270	417	561	559	A	8	F		155	111
1591879	Captive colony	2019-02-01	ZFE19-095	2211	511	1719	10233	567	460	333	A	7	F		145	109.7
1591879	Captive colony	2019-07-01	ZJU19-053	2336.5	2033	4741	17126	531	491	411	A	7	F	Pregnant	225	109.5
1593800	Captive colony	2020-02-01	ZFE20-105	1025.5	357.5	246.5	511	367	460.5	438	A	12	F		175	125.9
1593800	Captive colony	2019-07-01	ZJU19-002	2026	1647	544	1101	520	471	337	A	11	F	Lactating	235	125.6
1593800	Captive colony	2019-02-01	ZFE19-115	1990	2600	673	1262	573	520	373	A	11	F		219	124.9
1593800	Captive colony	2020-07-01	ZJU20-151	3622	3806	775	1810	704	1025.5	931	A	12	F	Pregnant	270	126.4
1593800	Captive colony	2020-10-01	ZOC20-070	977	7147	553	2186	375.5	732	421	A	12	F		275	125.3
1602857	Captive colony	2019-02-01	ZFE19-050	3710	7194	1083	986	701	798	399	A	10	F		240	113.6
1605574	Captive colony	2019-02-01	ZFE19-066	1362	3173	690	1395	532	463	357	A	10	F		210	117.5
1605574	Captive colony	2020-10-01	ZOC20-107	1296	13605	1023.5	5395.5	365	485	407	A	11	F		215	117.1
1605574	Captive colony	2019-07-01	ZJU19-132	2012.5	10467.5	1229	3953.5	514	491.5	388	A	10	F	Pregnant	225	118.6
1605574	Captive colony	2020-07-01	ZJU20-054	3741	8189	845	2393	621	930.5	928.5	A	11	F	Pregnant	230	118.5
1605574	Captive colony	2020-02-01	ZFE20-134	1683.5	5803	515	2055	384.5	518	484	A	11	F		205	119
1607615	Captive colony	2020-07-01	ZJU20-082	1976	4163	627	4627.5	444	612.5	549	A	8	M		150	109.4
1607615	Captive colony	2019-07-01	ZJU19-135	414	5104.5	1058	3839	471.5	391	348	A	7	M		185	109
1607615	Captive colony	2020-02-01	ZFE20-124	1404	4098	942	6232.5	373.5	489	463	A	8	M		100	107.6
1607615	Captive colony	2020-10-01	ZOC20-037	1569	3628.5	582.5	4131	405	541	456	A	8	M		180	107.3
1607828	Captive colony	2020-07-01	ZJU20-059	3592	806	639.5	1620	463	700	628	A	8	M		235	118.5
1607828	Captive colony	2019-07-01	ZJU19-121	461	367	652	1381	213	178.5	182	A	7	M		190	107.9
1607828	Captive colony	2020-02-01	ZFE20-117	2047	835	543	1470.5	371	509	469	A	8	M		160	105.8
1607828	Captive colony	2019-02-01	ZFE19-048	1897	466	878	1648	547	502	386	A	7	M		180	107.4
1607828	Captive colony	2020-10-01	ZOC20-074	1880	1875.5	1377	4479	387	804	492	A	8	M		175	107.2
1679675	Captive colony	2019-07-01	ZJU19-029	986	3654.5	619.5	1002	482	435	293	A	10	F	Lactating	280	116
1679675	Captive colony	2019-02-01	ZFE19-099	1727	6028	788.5	1281	592	536.5	348.5	A	10	F		240	113.5
1682905	Captive colony	2020-02-01	ZFE20-125	2432	1694	630	2349.5	429	552	569	A	12	F		270	119.3
1685961	Captive colony	2020-02-01	ZFE20-151	1171	1227	537.5	1995	309	403	373	A	8	F		220	120
1685961	Captive colony	2019-02-01	ZFE19-039	2621.5	1162	1036	2788	606	532.5	372	A	7	F		220	119
1685961	Captive colony	2020-07-01	ZJU20-007	2384	2365	1104.5	4405	434	604	569	A	8	F	Pregnant	260	120.3
1685961	Captive colony	2020-10-01	ZOC20-063	3909.5	5824	2769	10030	981	1061	1159	A	8	F	Lactating	195	118.8
1685961	Captive colony	2019-07-01	ZJU19-009	1037	942	1228	4239	488	427	323	A	7	F	Pregnant	260	119.8
1688229	Captive colony	2019-02-01	ZFE19-087	2817.5	359	1666.5	4257	514	501	368	A	10	F		205	123.5
1688229	Captive colony	2019-07-01	ZJU19-064	3339	916	4917	11515.5	596	602	418	A	10	F	Lactating	205	120
1924829	Captive colony	2019-07-01	ZJU19-033	2644	2217	2604.5	8900.5	460	421	321	A	7	F	Pregnant	280	120
1924829	Captive colony	2019-02-01	ZFE19-016	2322	2471.5	1507	4523.5	557	467.5	369	A	7	F		215	121
1925151	Captive colony	2019-02-01	ZFE19-020	5453	522	640.5	782	680	622	444.5	A	9	M		180	114.2
1925151	Captive colony	2019-07-01	ZJU19-057	3743.5	728	679	787	710	619	488	A	9	M		155	114.5
1930778	Captive colony	2020-10-01	ZOC20-133	1133	5593	718	7722	343	433	419	A	11	F		270	118.3
1933940	Captive colony	2020-02-01	ZFE20-060	1764.5	904.5	327	871	398	529.5	524	A	8	F		205	119.5
1933940	Captive colony	2019-02-01	ZFE19-047	1045	761	581	1344	544.5	463	356	A	7	F		205	120
1933940	Captive colony	2020-10-01	ZOC20-079	1228	3659	442	3394	390	587.5	450	A	8	F		240	119.8
1933940	Captive colony	2019-07-01	ZJU19-046	1715	2667.5	670.5	2925	529	497	410	A	7	F		255	119
1933940	Captive colony	2020-07-01	ZJU20-077	2737	1829.5	466	1107.5	525	805.5	736.5	A	8	F		225	119.7
1937628	Captive colony	2019-02-01	ZFE19-036	1253.5	343	766	1258	515	481.5	398	A	9	F		220	117.5
1937628	Captive colony	2019-07-01	ZJU19-091	1760	498	1348.5	3165.5	540	542	406.5	A	9	F	Pregnant	245	116.2
1940949	Captive colony	2020-02-01	ZFE20-108	2478	726.5	1074	5352	395.5	501	465	A	8	F		195	124.4
1940949	Captive colony	2020-07-01	ZJU20-141	3656.5	776	437.5	738.5	561	782.5	735	A	8	F	Lactating	235	123.7
1940949	Captive colony	2019-07-01	ZJU19-086	2597.5	431	1570.5	5151	595	611	446	A	7	F	Lactating	220	120
1940949	Captive colony	2019-02-01	ZFE19-124	2578	333	1039.5	3864	595	591	413	A	7	F		185	122.4
1940949	Captive colony	2020-10-01	ZOC20-155	1012	527.5	1156	5666.5	361	484	412	A	8	F		165	122.7
1947739	Captive colony	2020-07-01	ZJU20-085	1645	993.5	307	1617	454.5	548	512	A	8	F	Lactating	250	111.6
1947739	Captive colony	2020-02-01	ZFE20-127	2541	1747	513.5	2664	480	638	666	A	8	F	Pregnant	230	113.1
1947739	Captive colony	2020-10-01	ZOC20-143	2631	3377.5	425	4032	499	609	556	A	8	F		175	113.3
1947739	Captive colony	2019-02-01	ZFE19-104	1552	913	603.5	2798.5	549	459	383	A	7	F		205	112.1
1951534	Captive colony	2019-07-01	ZJU19-007	1631	1529	525.5	1019.5	523	458	343	A	7	M		215	120.5
1951534	Captive colony	2020-02-01	ZFE20-015	1439	2425.5	297	1416	377	520	446	A	8	M		150	112.3
1951534	Captive colony	2019-02-01	ZFE19-061	1455	1551.5	623	1340	549	544.5	372	A	7	M		200	111.5
1951534	Captive colony	2020-10-01	ZOC20-002	1615	2473	291	1225	384	531	500	A	8	M		200	114.5
3444640	Captive colony	2020-07-01	ZJU20-148	1445	498	324.5	874.5	463	587	522	A	7	F	Pregnant	215	117.3
3444640	Captive colony	2020-02-01	ZFE20-145	842.5	1055	248	2063.5	351	484	417	A	7	F		150	118
3444640	Captive colony	2019-07-01	ZJU19-063	2457	2216	583	3432	580.5	764.5	428	A	6	F	Pregnant	210	117.8
3444640	Captive colony	2019-02-01	ZFE19-089	1003	759	532	1034	557	475	358	A	6	F		170	116.4
3444640	Captive colony	2020-10-01	ZOC20-068	2347	3072	477	3690	455	1216	834.5	A	7	F	Lactating	165	117.5
3450416	Captive colony	2020-02-01	ZFE20-028	2009.5	2398	693	3829	420	583	620	A	7	M		175	122.2
3450416	Captive colony	2019-07-01	ZJU19-008	1730	1509.5	746.5	3471.5	482.5	405.5	303	A	6	M		250	122.4
3459901	Captive colony	2020-02-01	ZFE20-082	1949	1094	305	4958	435	566	556	A	7	M		215	113.9
3459901	Captive colony	2020-10-01	ZOC20-086	2220	2946.5	342.5	5128	498	914.5	706	A	7	M		250	114.5
3459901	Captive colony	2019-02-01	ZFE19-002	2360.5	930	584	5820	567	499	375	A	6	M		210	114.6
3459901	Captive colony	2019-07-01	ZJU19-058	3558	1213.5	583	5741.5	565	558	462	A	6	M		235	113.6
3459901	Captive colony	2020-07-01	ZJU20-131	2113	1062	319	2867.5	501	798	618	A	7	M		230	111.9
3460556	Captive colony	2020-07-01	ZJU20-102	1203	677	837	4489	416	537.5	472.5	A	7	M		245	121.2
3460556	Captive colony	2019-02-01	ZFE19-058	1367	560	1122	4373	557.5	459	330.5	A	6	M		215	120.5
3460556	Captive colony	2019-07-01	ZJU19-024	1291	340	656	2100	426	367	286.5	A	6	M		235	120.5
3460556	Captive colony	2020-10-01	ZOC20-075	4637	1577	1859	8967	351	471.5	404	A	7	M		170	119.3
3460556	Captive colony	2020-02-01	ZFE20-118	1023	671	896.5	4757.5	358	459	415	A	7	M		220	119.6
3461662	Captive colony	2019-07-01	ZJU19-027	1802	559	568.5	1804.5	402	339	274	A	7	F	Pregnant	270	122.9
3461662	Captive colony	2020-10-01	ZOC20-003	2571	1029.5	513	1975	423	552.5	566	A	8	F		220	120
3461662	Captive colony	2020-07-01	ZJU20-048	1731.5	2682.5	1397.5	6034	431.5	617.5	557	A	8	F		240	120.3
3461662	Captive colony	2019-02-01	ZFE19-085	1621	557	641	1472	511	453	348	A	7	F		205	121.5
3461662	Captive colony	2020-02-01	ZFE20-016	1540	983	487.5	1882.5	377.5	489	480.5	A	8	F		220	118.9
3463362	Captive colony	2019-07-01	ZJU19-056	2419.5	309	560.5	2055	517	870	362.5	A	6	M		245	116.7
3463362	Captive colony	2020-10-01	ZOC20-038	2207	429	361	2407	445	683	576	A	7	M		240	116.3
3463362	Captive colony	2019-02-01	ZFE19-060	2990.5	356.5	637	2749	578	566	396	A	6	M		210	115.4
3463362	Captive colony	2020-02-01	ZFE20-128	1641	444.5	414	3834	439	571	519	A	7	M		205	116.4
3463362	Captive colony	2020-07-01	ZJU20-062	2733	582.5	489	2727	500.5	811	730	A	7	M		215	115.3
3463981	Captive colony	2020-10-01	ZOC20-080	791	9068	2440	9254	330	441	383	A	7	F		290	121.6
3463981	Captive colony	2019-02-01	ZFE19-093	1548	1687.5	959.5	2853	547	437	351.5	A	6	F		145	121.8
3463981	Captive colony	2020-02-01	ZFE20-144	696	3799	1155.5	4768	368.5	467	447	A	7	F		225	121.9
3463981	Captive colony	2019-07-01	ZJU19-044	1828	9426	2947	8231	511.5	505.5	384	A	6	F	Pregnant	295	122
3463981	Captive colony	2020-07-01	ZJU20-069	1897	10211	2451	8921	474	656	636	A	7	F	Pregnant	270	122
3467369	Captive colony	2020-02-01	ZFE20-078	2743	19224	7806	24502	522.5	471	474	A	7	F		215	117.7
3467369	Captive colony	2020-07-01	ZJU20-046	4101	31809	12263	34033.5	997	578	546	A	7	F	Pregnant	260	118.1
3467369	Captive colony	2020-10-01	ZOC20-027	2307	23119	8428	26899	541.5	507	474	A	7	F	Lactating	200	117.1
3467369	Captive colony	2019-02-01	ZFE19-046	2109	13734.5	7176	22197	581	468	353	A	6	F		210	117.6
3467369	Captive colony	2019-07-01	ZJU19-035	2509	8162	5172	20180.5	509	437	315	A	6	F	Pregnant	245	118.2
3470082	Captive colony	2020-07-01	ZJU20-010	1783	8755.5	316	1018	370.5	466	431	A	7	F	Pregnant	240	127.3
3470082	Captive colony	2020-10-01	ZOC20-036	2298	5824.5	327	1028	407.5	584.5	543	A	7	F	Lactating	195	125.3
3470082	Captive colony	2020-02-01	ZFE20-116	1467	5117.5	320	1136	385.5	471	453	A	7	F		220	125.3
3470082	Captive colony	2019-02-01	ZFE19-081	1907	3686	570.5	856	567.5	493.5	368	A	6	F		200	126.4
3470474	Captive colony	2019-07-01	ZJU19-054	3198	4169	536.5	571	543	502	426	A	7	F	Pregnant	250	126.4
3470474	Captive colony	2019-02-01	ZFE19-009	3545	1350.5	507	564	583.5	456	426.5	A	7	F		235	127.4
3470474	Captive colony	2020-10-01	ZOC20-099	1595	6283	218	465	354	446.5	401	A	8	F		265	123.5
3470474	Captive colony	2020-02-01	ZFE20-053	1502	1952	231	482	355	442	415.5	A	8	F		230	124.4
3470474	Captive colony	2020-07-01	ZJU20-117	2162	5035	253	566.5	411.5	520.5	485	A	8	F	Pregnant	240	127.8
3471369	Captive colony	2020-02-01	ZFE20-111	4231	1876	847	1543	3314	639	651	A		F	Lactating	305	120.9
3471369	Captive colony	2019-07-01	ZJU19-004	2976	384	492	591	1189	396.5	296	A		F		250	120.2
3471369	Captive colony	2019-02-01	ZFE19-105	3411.5	828	933	1219	2207	486	358.5	A		F	Pregnant	295	120.5
3471369	Captive colony	2020-07-01	ZJU20-133	1825	730	384	755	1285	524	515	A		F		240	121.3
3471369	Captive colony	2020-10-01	ZOC20-050	3736	1233	547	1167.5	3480.5	500	494	A		F		260	123.1
3476475	Captive colony	2020-07-01	ZJU20-112	1356.5	410	1111.5	5397.5	419	558	486	A	7	M		185	115.9
3476475	Captive colony	2020-10-01	ZOC20-096	1205	381	2534	11766.5	343	463	418	A	7	M		190	118.9
3476475	Captive colony	2019-02-01	ZFE19-094	1457.5	313.5	982	2927	541.5	457	359	A	6	M		165	117.2
3476475	Captive colony	2020-02-01	ZFE20-090	1920.5	418	835	3599	361.5	486	457.5	A	7	M		165	117.8
3485524	Captive colony	2019-07-01	ZJU19-006	1843	920	3235.5	12593	495.5	522	341	A	7	F	Pregnant	315	123
3485524	Captive colony	2020-07-01	ZJU20-013	2238.5	1674	3713	14336	373	720	449	A	8	F	Pregnant	310	120.9
3485524	Captive colony	2020-02-01	ZFE20-083	2118	827	1109.5	5465	371	546	496	A	8	F		270	122.4
3485524	Captive colony	2019-02-01	ZFE19-074	2010	664.5	1320.5	6638	530	514.5	347.5	A	7	F		245	122.3
3485524	Captive colony	2020-10-01	ZOC20-131	2236	1927	2640.5	10237.5	395.5	1301.5	622	A	8	F		265	120.4
3487502	Captive colony	2020-10-01	ZOC20-141	3669	1012	534	1929	468	710	715	A	8	F		175	121.2
3487502	Captive colony	2019-02-01	ZFE19-031	2035.5	440	628.5	1093	563.5	491	372	A	7	F		210	122.2
3487502	Captive colony	2020-02-01	ZFE20-146	2868.5	603	393.5	1328	389.5	521	537	A	8	F		155	121
3487502	Captive colony	2019-07-01	ZJU19-062	3579	814	824	2087	665	630	459	A	7	F	Pregnant	240	121.1
3487502	Captive colony	2020-07-01	ZJU20-108	2063.5	1108	560	2933	461.5	638	567	A	8	F		230	121.3
3555977	Captive colony	2019-02-01	ZFE19-037	1072.5	12584	2874	9612	663.5	523	397	A	6	M		210	124.6
3555977	Captive colony	2020-02-01	ZFE20-043	1237	16162	3082	11241.5	429	484.5	438	A	7	M		210	123.2
3555977	Captive colony	2019-07-01	ZJU19-068	1533	15614	3126	9478.5	615.5	594	399	A	6	M		205	124.8
3581385	Captive colony	2019-07-01	ZJU19-042	1164	1274.5	791	4021	495	415	328	A	6	F	Pregnant	230	120.4
3581385	Captive colony	2020-07-01	ZJU20-109	1579	3479.5	772	6036.5	431.5	631	528	A	7	F	Pregnant	210	122.1
3581385	Captive colony	2020-02-01	ZFE20-133	867	1557	496	3172	380	510.5	439	A	7	F		190	121.9
3581385	Captive colony	2019-02-01	ZFE19-005	1763.5	1124	772	3493.5	548	519	390	A	6	F		220	121.7
3581625	Captive colony	2019-07-01	ZJU19-051	1740.5	1624	546	635	529.5	828	372	A	6	M		225	119.2
3581625	Captive colony	2019-02-01	ZFE19-071	1137	679	521	579	525	718	363	A	6	M		200	117.5
3582209	Captive colony	2020-07-01	ZJU20-080	2299.5	3663	387.5	1506	3958	550.5	534.5	A		F		215	116.3
3582209	Captive colony	2019-07-01	ZJU19-041	1098.5	1402	519	653	1301	428.5	367	A		F	Lactating	245	121.2
3582209	Captive colony	2019-02-01	ZFE19-068	2418	1371.5	557.5	754.5	2215	481	359	A		F		195	116.2
3582209	Captive colony	2020-10-01	ZOC20-023	2302	2506	328	988	2754	563	538	A		F		200	117.8
3582209	Captive colony	2020-02-01	ZFE20-040	2901.5	5578	431	1436	5760.5	637.5	589	A		F	Pregnant	225	116.5
3582870	Captive colony	2019-02-01	ZFE19-109	1181	1085	539	616	516	436	321	A	6	M		200	118.5
3582870	Captive colony	2019-07-01	ZJU19-120	1430.5	1443.5	480.5	537	439.5	361	322	A	6	M		205	121.8
3584751	Captive colony	2020-10-01	ZOC20-006	1573	486	265	557	416	568.5	489	A	7	F		250	122.3
3584751	Captive colony	2019-02-01	ZFE19-033	1035	345	530.5	588.5	558	467	332	A	6	F		190	123.4
3584751	Captive colony	2020-07-01	ZJU20-093	2271	775	389	724.5	531	739	710	A	7	F	Pregnant	235	122.2
3584751	Captive colony	2020-02-01	ZFE20-121	1149	425	240	486.5	388.5	477	424	A	7	F		150	123
3584766	Captive colony	2020-07-01	ZJU20-064	2183	1296	265	573	419.5	534.5	508	A		M		210	120.5
3584766	Captive colony	2020-10-01	ZOC20-011	2566	1098	267	515	392.5	550	504	A		M		225	121.4
3584766	Captive colony	2019-07-01	ZJU19-036	2103	324	405	428	410	359	315	A		M		220	122.2
3584766	Captive colony	2020-02-01	ZFE20-140	2799	892	377	618	411.5	608	625	A		M		195	120.9
3584766	Captive colony	2019-02-01	ZFE19-026	1922	545.5	549	605	594.5	514	353	A		M		210	120.5
3585649	Captive colony	2019-02-01	ZFE19-008	1342	1458	1995	7069	576	477	349	A	5	F		190	117
3585649	Captive colony	2020-10-01	ZOC20-065	759	5542	4828.5	18233	340	451	398	A	6	F		185	114.6
3585649	Captive colony	2020-07-01	ZJU20-023	2526	3144	2951	11248	392	555	478	A	6	F	Pregnant	245	115.6
3585649	Captive colony	2020-02-01	ZFE20-088	1126	1517	1956.5	8659	344	443	407	A	6	F		205	116.3
3585649	Captive colony	2019-07-01	ZJU19-021	3271	1721	3125.5	11007.5	496	471	316	A	5	F	Lactating	235	116.3
3589588	Captive colony	2020-07-01	ZJU20-140	1859	3971	321	626	465	630	602	A	7	F	Pregnant	200	126
3589588	Captive colony	2019-02-01	ZFE19-032	1162	1066	538	560	574	471	360	A	6	F		190	123.2
3589588	Captive colony	2020-02-01	ZFE20-084	1370	1084	229	490.5	334.5	451	411	A	7	F		195	124.8
3589588	Captive colony	2019-07-01	ZJU19-142	1767	6551	582	613	636	699	442	A	6	F	Pregnant	185	128.3
3589968	Captive colony	2020-07-01	ZJU20-070	2608	732	622	2094.5	434	690	592	A	7	M		250	119.3
3589968	Captive colony	2019-02-01	ZFE19-040	3150	625	850.5	2057.5	583	549	388	A	6	M		235	120.5
3589968	Captive colony	2019-07-01	ZJU19-072	2323.5	1069.5	1080	3106	547	670.5	389	A	6	M		265	119.2
3589968	Captive colony	2020-02-01	ZFE20-033	1355	774	694.5	2533	367	486.5	450.5	A	7	M		240	120.9
3589968	Captive colony	2020-10-01	ZOC20-112	1431	2104	1686.5	6763	355.5	515	454	A	7	M		240	119.8
3591966	Captive colony	2019-07-01	ZJU19-074	1565	546	516	586	548	509	391	A	5	M		210	121.2
3591966	Captive colony	2019-02-01	ZFE19-092	1214	319	496	550	534	449.5	354	A	5	M		85	123
3594197	Captive colony	2020-02-01	ZFE20-023	1093	382	608	1956	361	483	419	A	6	F		215	121.5
3594197	Captive colony	2019-02-01	ZFE19-018	990	323	716	1437	568.5	473	368	A	5	F		210	123.2
3594197	Captive colony	2020-10-01	ZOC20-061	1235	396	605	2088	373	475.5	432	A	6	F		215	121.2
3594197	Captive colony	2020-07-01	ZJU20-014	1542	1012	466.5	1640.5	369	559	439	A	6	F		215	122
4400451	Captive colony	2020-10-01	ZOC20-039	844.5	374	245	508	382	483	441	A	2	M		240	120
4400451	Captive colony	2020-07-01	ZJU20-066	921	452	262.5	567	440	547	484	A	2	M		235	119
4400451	Captive colony	2020-02-01	ZFE20-047	794	465	230	484	361.5	459	400	A	2	M		210	119.5
4400451	Captive colony	2019-02-01	ZFE19-136	855	2370	532	658	528	411	335	SA	1	M		185	114
4402660	Captive colony	2020-10-01	ZOC20-119	1101.5	311	207	440.5	372	648	435	A	2	M		215	119.6
4402660	Captive colony	2019-02-01	ZFE19-043	720	765	487.5	572	580	461	328.5	SA	1	M		170	116.5
4402660	Captive colony	2019-07-01	ZJU19-075	978	493.5	499	557	573.5	451	353.5	A	1	M		200	118.1
4402660	Captive colony	2020-07-01	ZJU20-105	1687	453	297	632	435	659.5	567	A	2	M		225	121.4
4402660	Captive colony	2020-02-01	ZFE20-030	1399	390	272	519.5	386	543.5	502	A	2	M		160	120.5
4407291	Captive colony	2020-10-01	ZOC20-142	716	294	203	432	327	442	376.5	A		F		215	113.2
4407291	Captive colony	2019-02-01	ZFE19-144	919	269	462.5	484	479.5	413	345	A		F		210	112.6
4407291	Captive colony	2020-07-01	ZJU20-099	1061	431	286	590	411	571	536	A		F		235	114.5
4407291	Captive colony	2019-07-01	ZJU19-014	1113	270	460	532	499.5	439	335	A		F	Pregnant	285	115
4407291	Captive colony	2020-02-01	ZFE20-063	767	323	216	469	356	434	397	A		F		230	114
4407321	Captive colony	2019-02-01	ZFE19-042	1076	504	607	920	568	469	373.5	SA	1	M		170	111.5
4407321	Captive colony	2020-02-01	ZFE20-012	1247	366	240	494	376	489	425	A	2	M		230	117.7
4407321	Captive colony	2019-07-01	ZJU19-048	964.5	333	556	595	545	462.5	372	SA	1	M		195	114.2
4407321	Captive colony	2020-10-01	ZOC20-007	1735	392	255	547	420	873	508	A	2	M		265	120
4407321	Captive colony	2020-07-01	ZJU20-050	2274.5	548	355	676.5	487	1047	640	A	2	M		260	117.6
4407893	Captive colony	2019-07-01	ZJU19-078	845	293	490	540	530	491	358	A	1	M		180	100.7
4407893	Captive colony	2020-07-01	ZJU20-060	928	441	276	585	431	557	490	A	2	M		195	114.1
4407893	Captive colony	2019-02-01	ZFE19-057	577	307	512	573	562	448	344	SA	1	M		100	103.4
4407893	Captive colony	2020-10-01	ZOC20-052	1266.5	388	254	534	381	492	472	A	2	M		190	103.5
4407893	Captive colony	2020-02-01	ZFE20-072	1209	384	287	509	410	494.5	439.5	A	2	M		180	96.1
4414772	Captive colony	2020-07-01	ZJU20-061	2494	440	282	623	415.5	563	535	A		M		265	117.2
4414772	Captive colony	2019-07-01	ZJU19-055	1609	290	523	593	535	489.5	343	A		M		240	117.8
4414772	Captive colony	2020-02-01	ZFE20-001	1308.5	350	257	501	377	466	446	A		M		220	116.9
4414772	Captive colony	2019-02-01	ZFE19-063	857	300	540	605.5	547.5	451	334	A		M		220	117
4414772	Captive colony	2020-10-01	ZOC20-013	1492	367.5	249	507	381.5	497.5	505	A		M		260	117.8
4415669	Captive colony	2020-07-01	ZJU20-157	983	378	244.5	554	412	562	477	A	2	F		190	118.2
4415669	Captive colony	2019-02-01	ZFE19-021	628	298	534	583	594.5	471	343	SA	1	F		190	114.5
4415669	Captive colony	2020-10-01	ZOC20-159	1300.5	462	614	721	631	1382	662	A	2	F		165	117.6
4415669	Captive colony	2020-02-01	ZFE20-064	1796	442	320	576	425	573	566	SA	2	F		195	116.4
4415721	Captive colony	2020-07-01	ZJU20-123	863	415	238.5	534.5	399	469	446.5	A	2	M		195	112.5
4415721	Captive colony	2020-02-01	ZFE20-046	1228	393.5	273	549.5	399	513.5	491	A	2	M		195	111.4
4415721	Captive colony	2019-02-01	ZFE19-097	677.5	276.5	578	970	527	423.5	317	SA	1	M		95	112.5
4415721	Captive colony	2019-07-01	ZJU19-076	1190	343	612	796.5	585	514	391.5	SA	1	M		185	111.5
4415721	Captive colony	2020-10-01	ZOC20-105	1089	405	250	488	398	476.5	436	A	2	M		220	112.1
4417111	Captive colony	2020-10-01	ZOC20-010	2958	459.5	325.5	597.5	510	579	634	A	8	M		225	122.5
4417111	Captive colony	2020-02-01	ZFE20-020	2535.5	478	358	607	497	576	603.5	A	8	M		220	121.1
4417111	Captive colony	2019-02-01	ZFE19-108	1398.5	276	493	499	536.5	463.5	355	A	7	M		195	123
4417111	Captive colony	2020-07-01	ZJU20-042	1801	405	289	571	506	569	540	A	8	M		215	122
4417111	Captive colony	2019-07-01	ZJU19-060	1974.5	295.5	546	531	536.5	474.5	389.5	A	7	M		190	121.3
4418773	Captive colony	2019-07-01	ZJU19-001	1496	303	484	513	475	439.5	325	A		F	Pregnant	215	120.7
4418773	Captive colony	2020-02-01	ZFE20-101	1879	468	333.5	569.5	408.5	576	565	A		F		160	113.3
4418773	Captive colony	2020-10-01	ZOC20-144	2022	498	345	574	426.5	873	604.5	A		F		250	114.8
4418773	Captive colony	2019-02-01	ZFE19-117	1304	302.5	505	544	513.5	451.5	336.5	A		F		200	114.1
4418773	Captive colony	2020-07-01	ZJU20-073	1113	418	263	584	431.5	642	500	A		F	Pregnant	230	113.3
4418971	Captive colony	2019-02-01	ZFE19-113	1048	298	528.5	602	484	427	327	A		M		220	119.3
4418971	Captive colony	2020-02-01	ZFE20-166	2124	363	251	482	343	421	413	A		M		200	120.9
4418971	Captive colony	2020-10-01	ZOC20-014	1754	418	285.5	543	413	536.5	524	A		M		245	121.3
4418971	Captive colony	2020-07-01	ZJU20-018	1829	327	235.5	457	348	440	404	A		M		220	121.2
4418971	Captive colony	2019-07-01	ZJU19-125	1908	282	435.5	515	471	399	331.5	A		M		225	119
4419817	Captive colony	2020-02-01	ZFE20-017	977	384	243	481.5	361	485	439	A	2	M		205	122.5
4419817	Captive colony	2020-10-01	ZOC20-092	859	401	234	471	362.5	426.5	430	A	2	M		245	124
4419817	Captive colony	2019-07-01	ZJU19-073	957	631	537	622	551	449.5	413	SA	1	M		280	114.9
4419817	Captive colony	2019-02-01	ZFE19-123	990	934.5	527	750	481	436	346	SA	1	M		170	113.6
4419817	Captive colony	2020-07-01	ZJU20-104	791	389	245	574	396	492.5	457	SA	2	M		220	123.9
4420395	Captive colony	2019-07-01	ZJU19-083	1755	307	518	527	539	553	366.5	A		M		210	115.7
4420395	Captive colony	2020-02-01	ZFE20-005	1436.5	474	247.5	462	380	477.5	423	A		M		220	116
4420395	Captive colony	2020-10-01	ZOC20-029	1640	573	271	538.5	416	787.5	469	A		M		240	116.5
4420395	Captive colony	2019-02-01	ZFE19-130	1124.5	364	448	456.5	463	389	303	A		M		220	115.3
4420395	Captive colony	2020-07-01	ZJU20-068	2601	635	376	683.5	494	928	650	A		M		240	114.5
4421236	Captive colony	2019-07-01	ZJU19-034	816	253	410.5	457	430	381	306	A	1	M		193	114
4421236	Captive colony	2019-02-01	ZFE19-015	880	339.5	559.5	691.5	533	464	343	SA	1	M		195	117.5
4421236	Captive colony	2020-02-01	ZFE20-066	1343.5	324	226	464.5	357	447	411.5	A	2	M		195	114.8
4421236	Captive colony	2020-07-01	ZJU20-047	1727	467	329	617	438	765	585	A	2	M		210	115.9
4421236	Captive colony	2020-10-01	ZOC20-085	1086	310	215	457	346	492	417	A	2	M		215	118
4424293	Captive colony	2019-07-01	ZJU19-043	1896	280.5	476	525.5	515	422.5	355	A	1	F	Pregnant	180	108.5
4424293	Captive colony	2020-10-01	ZOC20-114	941.5	312.5	206	449	336.5	420	392	A	2	F		170	112.4
4424293	Captive colony	2020-07-01	ZJU20-052	2886	621	466	749	513	727	785	A	2	F		185	111
4424293	Captive colony	2020-02-01	ZFE20-091	1398	332.5	219.5	463.5	346	415	409	A	2	F		170	111.1
4424293	Captive colony	2019-02-01	ZFE19-096	879	277	497	528.5	522	432	340	SA	1	F		60	110.5
4427802	Captive colony	2019-02-01	ZFE19-116	509.5	299	514	541	551	462	345	A		M		195	112.2
4427802	Captive colony	2019-07-01	ZJU19-096	494	280	491	507	509.5	432	354	A		M		235	114
4431225	Captive colony	2020-02-01	ZFE20-058	846.5	335	217	851.5	334	424	399	A		M		220	119.3
4431225	Captive colony	2020-10-01	ZOC20-090	832.5	320.5	215	679	360	453	418	A		M		230	117.5
4431225	Captive colony	2020-07-01	ZJU20-037	1141	388	253	643	412.5	521	479	A		M		245	118.8
4431225	Captive colony	2019-07-01	ZJU19-050	1187	291	514	551	523	450.5	356	A		M		255	117.8
4431225	Captive colony	2019-02-01	ZFE19-091	863	275	484	488	518	449	327	A		M		223	116.5
4433161	Captive colony	2019-07-01	ZJU19-012	1939	281	493	522	510	447	346.5	A		F	Pregnant	215	123
4433161	Captive colony	2020-07-01	ZJU20-088	1425	416	280	595	445	614	521	A		F	Pregnant	235	122
4433161	Captive colony	2019-02-01	ZFE19-107	1059	323	535	574	537.5	457	336.5	A		F		170	121.3
4433161	Captive colony	2020-02-01	ZFE20-074	1250	330	232	461.5	338.5	442	415	A		F		215	116.4
4433161	Captive colony	2020-10-01	ZOC20-157	1629.5	303	217	436	352.5	458	405	A		F		235	123.5
4433587	Captive colony	2020-10-01	ZOC20-100	4228	5815	2621	1885	1037	535	435	A		M		200	120.3
4433587	Captive colony	2019-07-01	ZJU19-088	1154	292.5	492	528	534	489	375.5	A		M		200	121.4
4433587	Captive colony	2020-02-01	ZFE20-003	6172	7467	3916	2525	1628	472	459	A		M		205	120.4
4433587	Captive colony	2019-02-01	ZFE19-034	565.5	300	511	559	513	500	343	A		M		210	119
4433587	Captive colony	2020-07-01	ZJU20-029	5290	6771	3357	2309.5	1337.5	424.5	398.5	A		M		260	120
4437457	Captive colony	2019-02-01	ZFE19-062	773.5	260.5	514	552	576	463	346	SA	1	F		225	117.5
4437457	Captive colony	2019-07-01	ZJU19-118	3541.5	322	503	571	568.5	543	425	A	1	F	Pregnant	215	116.1
5895437	Captive colony	2020-10-01	ZOC20-149	1151	3998	5611	17679	349	538	410	A	5	F		190	118.2
5895437	Captive colony	2019-02-01	ZFE19-004	2561.5	1212.5	1808.5	6965	584	492.5	379	A	4	F		240	115.7
5895437	Captive colony	2020-07-01	ZJU20-152	1570	3145	4801	16651.5	406	602.5	483	A	5	F	Pregnant	250	119.4
5895437	Captive colony	2020-02-01	ZFE20-110	1646.5	1685	2639	9638	358	458	427	A	5	F		230	116.5
5895437	Captive colony	2019-07-01	ZJU19-092	7482.5	3491	4581.5	15589	516	504	470	A	4	F	Pregnant	230	118
5895543	Captive colony	2019-07-01	ZJU19-117	1038.5	1103	1773	9418.5	566	516	386	A		F	Pregnant	245	119
5895543	Captive colony	2019-02-01	ZFE19-076	1279	400	846.5	3812	558	463	345	A		F		210	121.2
5895543	Captive colony	2020-02-01	ZFE20-099	1285	642	528.5	3359	394	491	478	A		F		230	121
5895543	Captive colony	2020-07-01	ZJU20-114	908	1026	790	6413	417.5	534	472	A		F	Pregnant	255	119.6
5895543	Captive colony	2020-10-01	ZOC20-055	662	777.5	614	5310	368	456	405	A		F	Lactating	275	119.6
5895894	Captive colony	2019-07-01	ZJU19-129	2084.5	253	443	464	454	463	334.5	A	4	M		210	115.6
5895894	Captive colony	2020-07-01	ZJU20-009	2113	343	230	475	355.5	516	422	A	5	M		200	115.4
5895894	Captive colony	2020-02-01	ZFE20-142	2144.5	467	348	582	435.5	556	601	A	5	M		135	114.7
5895894	Captive colony	2020-10-01	ZOC20-045	2104	369	248	546.5	393	493.5	482	A	5	M		210	115.3
5895894	Captive colony	2019-02-01	ZFE19-067	1772	283	524	563	536	469	375.5	A	4	M		190	112.8
5896006	Captive colony	2019-07-01	ZJU19-025	2097	2017	2094	9524.5	484	741	302	A		F		200	121.7
5896006	Captive colony	2020-07-01	ZJU20-119	3715	5993.5	4978.5	19662	489	1742	747	A		F		210	122.8
5896006	Captive colony	2019-02-01	ZFE19-070	1654	1601	1742	7772	569	753	383	A		F		170	121.6
5896006	Captive colony	2020-10-01	ZOC20-158	1309	6892.5	4628	18855	401	1981	428	A		F		175	123.3
5896006	Captive colony	2020-02-01	ZFE20-163	979	2304	1552	7485	251	664	316	A		F		190	122.9
5896047	Captive colony	2020-07-01	ZJU20-144	998	378	258	566	407	519	463	A	5	F	Pregnant	225	116.9
5896047	Captive colony	2019-07-01	ZJU19-039	1917	280	927	3007	479	459	300	A	4	F	Pregnant	230	117.2
5896047	Captive colony	2020-02-01	ZFE20-039	1383	1436	231	480	354.5	511	430	A	5	F		190	117.4
5896047	Captive colony	2019-02-01	ZFE19-088	1307	1157	486	540	544	454	338	A	4	F		200	116.8
5896047	Captive colony	2020-10-01	ZOC20-138	1385	2414	276.5	495	384.5	589	509.5	A	5	F		255	118.4
5896159	Captive colony	2020-10-01	ZOC20-081	1557.5	1365.5	284	824	364	575.5	469	A	5	F	Lactating	225	107.4
5896159	Captive colony	2020-07-01	ZJU20-045	2073.5	1189	342	904.5	471	761	602	A	5	F		220	107.3
5896159	Captive colony	2020-02-01	ZFE20-051	1992	1287	275	741	388	567	467	A	5	F		230	108.6
5896159	Captive colony	2019-02-01	ZFE19-090	1764.5	388.5	505	551	538	451	346	A	4	F		195	107.3
5896173	Captive colony	2020-02-01	ZFE20-165	1423	2992.5	288	1879	430	436.5	416	A	5	F		205	123
5896173	Captive colony	2020-10-01	ZOC20-062	1395	3972	469.5	3210.5	407.5	460	463.5	A	5	F		195	120.2
5896173	Captive colony	2020-07-01	ZJU20-081	1155.5	7299	740	5852	607.5	618.5	537	A	5	F		230	120.6
5896173	Captive colony	2019-02-01	ZFE19-083	1186	2698	657	1817	653.5	452	350.5	A	4	F		200	118.1
5896409	Captive colony	2020-07-01	ZJU20-053	4155	620	358.5	665.5	454	1097	647	A		M		210	119
5896409	Captive colony	2020-10-01	ZOC20-083	1419	900.5	229	464.5	367.5	628	460	A		M		210	119
5896409	Captive colony	2020-02-01	ZFE20-085	1679	497	220	474.5	355	505	434	A		M		195	118.8
5896409	Captive colony	2019-07-01	ZJU19-071	2446	423	476	511	519.5	484	399	A		M		200	120
5896409	Captive colony	2019-02-01	ZFE19-056	1713	366.5	512	561	537	515	361	A		M		235	118.8
5896540	Captive colony	2020-10-01	ZOC20-121	4152.5	1969	615	585	492	683	642	A	5	M		240	121.3
5896540	Captive colony	2019-07-01	ZJU19-030	2788.5	951	636.5	437.5	548.5	383.5	312	A	4	M		205	122.5
5896540	Captive colony	2020-07-01	ZJU20-116	3841.5	1197	466	655	475	695	618.5	A	5	M		210	120.5
5896540	Captive colony	2020-02-01	ZFE20-153	3452	1609	543.5	488	474.5	491	440	A	5	M		175	122.4
5896540	Captive colony	2019-02-01	ZFE19-153	1643	1030	701	467	591	396.5	336.5	A	4	M		170	119
5896939	Captive colony	2020-07-01	ZJU20-044	2958	5485	360	705	569	724	691	A	2	M		220	115.8
5896939	Captive colony	2019-02-01	ZFE19-098	1573	3252.5	474	539	543.5	480	337	SA	1	M		190	117.5
5896939	Captive colony	2019-07-01	ZJU19-079	1877	4506.5	495	519	536.5	462	399	SA	1	M		205	119.7
5896939	Captive colony	2020-10-01	ZOC20-087	3620	12154	449	697	542	833	841	A	2	M		210	118.2
5896939	Captive colony	2020-02-01	ZFE20-007	1680.5	5042	271	542	458	503	529	A	2	M		215	118.6
5897001	Captive colony	2020-07-01	ZJU20-075	6232	2851	7288.5	21690	655.5	1083	1032	A		F		250	114.7
5897001	Captive colony	2020-10-01	ZOC20-026	5109	1312	4402.5	15034.5	521	892	756	A		F		255	116.6
5897001	Captive colony	2020-02-01	ZFE20-114	3570	1274.5	4056.5	13690	474	696	649	A		F		210	115.6
5897001	Captive colony	2019-02-01	ZFE19-035	2678.5	729	2930.5	10673	674.5	571	446	A		F		200	114.9
5897001	Captive colony	2019-07-01	ZJU19-067	1840.5	3743	8145	22451	604	559.5	408	A		F	Pregnant	265	114.3
5897013	Captive colony	2019-02-01	ZFE19-045	1557	5205	902	5913	564	513.5	350	A	4	M		225	120.2
5897090	Captive colony	2020-02-01	ZFE20-113	1625	480	241	495.5	399	460	447	A	5	F		185	124.8
5897090	Captive colony	2019-07-01	ZJU19-081	1328	425	516	562	534	447.5	365	A	4	F	Pregnant	265	122.4
5897090	Captive colony	2020-10-01	ZOC20-094	1272.5	987	260	501.5	437	527	434	A	5	F		210	122.1
5897090	Captive colony	2020-07-01	ZJU20-142	2321	763	1101	4849	460	655	645.5	A	5	F	Pregnant	210	124.4
5897090	Captive colony	2019-02-01	ZFE19-120	1928.5	734.5	600	552	605	475.5	353	A	4	F		185	121.3
5897122	Captive colony	2019-07-01	ZJU19-023	1176.5	588	440.5	550	454	402	315	A		M		245	126.1
5897122	Captive colony	2020-07-01	ZJU20-028	1715	637	250	495	337	440	429	A		M		230	116.5
5897122	Captive colony	2020-02-01	ZFE20-032	1348	1669	284	616.5	365	558	438	A		M		205	116
5897122	Captive colony	2020-10-01	ZOC20-012	1246	1235	264	591	398.5	521	447	A		M		225	114.5
5897122	Captive colony	2019-02-01	ZFE19-053	1408	916	551.5	652	539	468	344.5	A		M		200	115.1
5897177	Captive colony	2019-07-01	ZJU19-038	3254.5	881	848	2264.5	436	341.5	331.5	A		F	Pregnant	215	122.2
5897177	Captive colony	2020-10-01	ZOC20-147	1936	8361	2037.5	6655	363	417	437	A		F		280	123
5897177	Captive colony	2020-07-01	ZJU20-113	3490	3527	1068	2886	516	702	751	A		F		210	124.7
5897177	Captive colony	2019-02-01	ZFE19-029	2640.5	1498.5	939.5	2080	567	457	385	A		F		176	124
5897177	Captive colony	2020-02-01	ZFE20-038	2125	3147	1016	2964	387	452.5	447	A		F		225	125.3
5897200	Captive colony	2020-02-01	ZFE20-004	2296	10873	2422.5	9863	393	534	497	A		F		295	122.2
5897200	Captive colony	2019-07-01	ZJU19-085	4012.5	13405	3437.5	12002.5	519	537	395	A		F	Lactating	265	121.9
5897200	Captive colony	2020-10-01	ZOC20-017	2031.5	8488.5	1475	7602	406	566	498	A		F		240	120.8
5897200	Captive colony	2020-07-01	ZJU20-058	2042	20123	4254.5	16907.5	498	656	548	A		F	Pregnant	275	119.6
5897200	Captive colony	2019-02-01	ZFE19-030	2712	7622	2226	8390	586.5	495	366.5	A		F		260	122.2
5897203	Captive colony	2020-10-01	ZOC20-049	1491.5	9320	268	902	420.5	668.5	495.5	A	5	F		255	119.8
5897203	Captive colony	2020-02-01	ZFE20-069	1321	6329	257	766.5	359	460	431	A	5	F		195	112.2
5897203	Captive colony	2019-02-01	ZFE19-011	1537	6437.5	553	812	545	486.5	351	A	4	F		225	121
5897203	Captive colony	2020-07-01	ZJU20-049	2159.5	10973	352	1133	476	1055.5	596	A	5	F		240	120.7
5897249	Captive colony	2019-02-01	ZFE19-133	1422	308	789	1417	510.5	451	325.5	A	4	F		220	124.8
5897426	Captive colony	2020-10-01	ZOC20-071	2059.5	13896	887	2363	462.5	786	742.5	A	5	F		275	121.2
5897426	Captive colony	2020-02-01	ZFE20-107	1070.5	3549	332.5	776.5	385	487.5	461	A	5	F		155	120.3
5897426	Captive colony	2020-07-01	ZJU20-012	2052	6906	336	936	359	503.5	443	A	5	F	Pregnant	255	122
5897426	Captive colony	2019-02-01	ZFE19-065	1122	4085	628.5	905	549	479.5	359	A	4	F		225	121
5897426	Captive colony	2019-07-01	ZJU19-037	603.5	5039	469	768.5	453	380	284.5	A	4	F	Pregnant	260	122.1
5897475	Captive colony	2020-07-01	ZJU20-087	1223	437	283	602	432	615	542	A	5	M		210	115.8
5897475	Captive colony	2020-10-01	ZOC20-109	959	354	208	430	337.5	459	503	A	5	M		210	117.6
5897475	Captive colony	2019-07-01	ZJU19-089	1351.5	325.5	504	542.5	515.5	496	385	A	4	M		220	115.7
5897475	Captive colony	2020-02-01	ZFE20-148	585	340	226	458	343	423	393	A	5	M		205	116
5897475	Captive colony	2019-02-01	ZFE19-022	1124	317.5	532	561	568	484	360	A	4	M		205	116
5897532	Captive colony	2019-07-01	ZJU19-145	1008	1852	586.5	635	648	606	452.5	A	4	M		145	119.4
5897532	Captive colony	2019-02-01	ZFE19-111	1332	1212	544	568.5	551.5	501	367.5	A	4	M		140	118.8
5897532	Captive colony	2020-02-01	ZFE20-112	968	1190	229	491	359	456	414	A	5	M		170	118.3
5897532	Captive colony	2020-07-01	ZJU20-072	1711.5	1112	304	629	460	642	588	A	5	M		170	118
5897596	Captive colony	2020-07-01	ZJU20-097	5184	1698	572	1976.5	526	869.5	878	A		F	Pregnant	250	118.7
5897596	Captive colony	2020-10-01	ZOC20-095	2749	2571.5	618	2495.5	454	823	756	A		F		275	119
5897596	Captive colony	2020-02-01	ZFE20-103	2027.5	1050.5	273	706.5	381	500	445	A		F		230	119.5
5897596	Captive colony	2019-02-01	ZFE19-125	1893.5	453	502	615	525	451.5	350	A		F		206	118
5897596	Captive colony	2019-07-01	ZJU19-045	2592	836	553	795	536	514	421.5	A		F	Pregnant	265	120.5
5897729	Captive colony	2019-02-01	ZFE19-044	2924	541	597	1030	539	430	355	A	4	M		190	114.8
5897731	Captive colony	2020-07-01	ZJU20-079	2676	2430	1052.5	2915	529	863.5	744	A		F	Pregnant	285	121.7
5897731	Captive colony	2019-02-01	ZFE19-084	911	496.5	571	763	542.5	445	346.5	A		F		230	121.3
5897731	Captive colony	2020-10-01	ZOC20-110	1185	3290	961	3205.5	369	592	479	A		F	Lactating	210	122
5897731	Captive colony	2020-02-01	ZFE20-076	1754	1108.5	697	2050	369	526	464	A		F		235	120.6
5897731	Captive colony	2019-07-01	ZJU19-095	2241.5	2163	1520	3252	615	582	431	A		F	Pregnant	290	123.2
5897884	Captive colony	2019-02-01	ZFE19-079	2100	634	987	3161	550	495	376	A				230	123.9
5897884	Captive colony	2019-07-01	ZJU19-059	2277	1538	2014	5617	607.5	546.5	444	A				250	121.9
5897942	Captive colony	2020-02-01	ZFE20-087	2577	9612.5	385	1427	371	613.5	443	A		F		230	117.9
5897942	Captive colony	2019-02-01	ZFE19-059	3654.5	3942.5	559	744	567.5	547.5	382	A		F		240	117.6
5897942	Captive colony	2020-10-01	ZOC20-108	2313.5	14525	395.5	2120	347	570	479	A		F		265	118.7
5897942	Captive colony	2020-07-01	ZJU20-139	1606	6850	294	1001	392	614	494	A		F	Pregnant	270	118
5897965	Captive colony	2019-02-01	ZFE19-146	2198	1488	479	547	515	481	339	A	4	F		185	116.7
5897975	Captive colony	2019-07-01	ZJU19-066	2359	10231.5	969	2391	694	1156	486	A	4	F	Pregnant	260	114
5897979	Captive colony	2019-02-01	ZFE19-052	1245	4355	627	1086.5	574	581.5	364	A		F		130	114
5898050	Captive colony	2020-10-01	ZOC20-136	1071.5	1345	457	1797	348.5	549	399	A	5	F		185	112.3
5898050	Captive colony	2020-02-01	ZFE20-049	2924.5	656	330	794.5	377	562.5	554	A	5	F		230	113.5
5898050	Captive colony	2019-02-01	ZFE19-126	1687	565	560	906	493	451	331.5	A	4	F		211	111.5
5898050	Captive colony	2020-07-01	ZJU20-030	2259	1207	475.5	1504	468	831.5	636	A	5	F	Pregnant	265	115.8
5898050	Captive colony	2019-07-01	ZJU19-011	1558	555.5	559.5	1084	473.5	424	307	A	4	F	Pregnant	250	113.8
5898337	Captive colony	2020-10-01	ZOC20-145	772	7922	540	2061	332	447	387	A	5	F		245	114.5
5898337	Captive colony	2020-07-01	ZJU20-090	1310.5	7824	799	3223	432	553.5	492.5	A	5	F	Pregnant	260	114
5898337	Captive colony	2019-02-01	ZFE19-023	1128.5	4501	769.5	1508	559	486.5	369.5	A	4	F		205	114.2
5898394	Captive colony	2020-07-01	ZJU20-038	2550	868.5	396	701.5	520.5	825	707	A	5	M		205	114.8
5898394	Captive colony	2019-02-01	ZFE19-028	1396	752.5	553.5	624	642.5	562.5	367	A	4	M		205	114.2
5898394	Captive colony	2020-10-01	ZOC20-044	994	901.5	234	514	411	510	466	A	5	M		220	115.3
5898394	Captive colony	2020-02-01	ZFE20-138	778.5	956	225	497.5	394.5	456	412.5	A	5	M		190	115.8
5898394	Captive colony	2019-07-01	ZJU19-119	1939.5	950	447.5	465	560.5	484	370.5	A	4	M		200	115
5898478	Captive colony	2020-07-01	ZJU20-084	1682	3836	3428	14023	464	585.5	548	A	5	F		245	115
5898478	Captive colony	2020-10-01	ZOC20-058	951	1192	1081	5244	384.5	500.5	462.5	A	5	F		190	115.6
5898478	Captive colony	2019-02-01	ZFE19-064	1635	1028	1308	5058	545	452	368	A	4	F		215	115.3
5898478	Captive colony	2020-02-01	ZFE20-129	897.5	974	961	4803	337.5	445.5	410	A	5	F		215	114.9
5898478	Captive colony	2019-07-01	ZJU19-040	2230	1153	1616.5	6665	406	340.5	293	A	4	F	Pregnant	225	115.5
5898663	Captive colony	2019-02-01	ZFE19-086	2438	387	680	1572	535	598	384	A	4	F		210	116.4
5898663	Captive colony	2020-10-01	ZOC20-025	2182.5	469	470	1763	371	567.5	471	A	5	F		240	116.7
5898663	Captive colony	2020-07-01	ZJU20-110	1624	839	848	3965	402	724	492	A	5	F	Pregnant	260	117.8
5898663	Captive colony	2020-02-01	ZFE20-132	1559	422	432	1675	351.5	500	404	A	5	F	Pregnant	230	116
5898663	Captive colony	2019-07-01	ZJU19-087	6382	1013	1188.5	3680	471	811	375	A	4	F	Pregnant	235	116.6
5899054	Captive colony	2020-07-01	ZJU20-118	1021	432	259.5	3962	404.5	577	485	A	5	M		210	115.7
5899054	Captive colony	2020-10-01	ZOC20-031	1292	416	259	3834	423	562	488	A	5	M		270	115.4
5899054	Captive colony	2019-07-01	ZJU19-128	1430	360	444.5	3955	441	393	326	A	4	M		210	116
5899054	Captive colony	2019-02-01	ZFE19-007	987	345	537	3408	545	483	369	A	4	M		200	118.1
5899288	Captive colony	2019-07-01	ZJU19-052	3069.5	5675	533.5	2969	906.5	540	401	A	4	F	Pregnant	230	115.3
5899288	Captive colony	2020-07-01	ZJU20-115	955	4167	261	1383	666.5	737	471	A	5	F		215	116.9
5899288	Captive colony	2020-10-01	ZOC20-076	1444	12975	244	6895	1457	1129.5	455	A	5	F			115.7
5899288	Captive colony	2019-02-01	ZFE19-054	1195	2735	504	981	679.5	471	356	A	4	F		212	113.4
5899288	Captive colony	2020-02-01	ZFE20-075	1109	3444.5	216	1014	482	529	408	A	5	F		210	120.6
5901145	Captive colony	2020-02-01	ZFE20-077	2474.5	528	297	548.5	378	570.5	548	A		M		225	123.2
5901145	Captive colony	2020-10-01	ZOC20-150	945.5	642	197	425	319	433.5	388	A		M		235	122.2
5901145	Captive colony	2019-02-01	ZFE19-101	1115.5	270.5	521	516	532	451.5	328.5	A		M		210	124.7
5901145	Captive colony	2019-07-01	ZJU19-094	1350.5	322.5	489	510.5	503	541	359	A		M		230	125.1
5901145	Captive colony	2020-07-01	ZJU20-120	1523.5	554	286	576	395	633.5	516.5	A		M		225	126
5901733	Captive colony	2019-02-01	ZFE19-119	1328.5	535	478.5	529	532	454	320	A		M		195	117.8
5901733	Captive colony	2019-07-01	ZJU19-015	1061	419	463.5	442	446	385	308	A		M		215	116.1
5901733	Captive colony	2020-02-01	ZFE20-162	1729	716	222	452	336	418	403	A		M		205	116.1
5901733	Captive colony	2020-10-01	ZOC20-004	1763	799	250	530	396	534	495	A		M		235	117.7
5902316	Captive colony	2019-02-01	ZFE19-025	993	295	526.5	568.5	571	468	372	A		M		235	120.3
5902316	Captive colony	2020-02-01	ZFE20-034	897	346	230	483	372	480	423	A		M		235	121.1
5902316	Captive colony	2020-10-01	ZOC20-001	1180	378	256	546	402	682.5	464	A		M		210	120.8
5902316	Captive colony	2019-07-01	ZJU19-077	1487	305	520.5	565	531	513.5	392.5	A		M		260	120.9
5902876	Captive colony	2020-02-01	ZFE20-155	1126	366.5	228	477	364	486.5	398	A	2	F		195	120.8
5902876	Captive colony	2019-07-01	ZJU19-049	1588.5	297	529	517	559	556	398.5	SA	1	F		205	120.7
5902876	Captive colony	2020-07-01	ZJU20-107	1653	526	317	646	460	947.5	583	A	2	F		255	122.3
5902876	Captive colony	2019-02-01	ZFE19-103	1135.5	287	522	523	503	490	351	A	1	F		200	128.6
5902876	Captive colony	2020-10-01	ZOC20-056	1379	366	230.5	497.5	364	578	443.5	A	2	F		250	120.4
5903088	Captive colony	2020-02-01	ZFE20-029	1770	2358	284	609.5	532	491	485.5	A		M		165	119
5903088	Captive colony	2019-02-01	ZFE19-078	2681	1095	552	586	618	463.5	354	A		M		215	118.1
5903088	Captive colony	2019-07-01	ZJU19-019	1339	746	434	488	509	386	336.5	A		M		260	120
5903088	Captive colony	2020-07-01	ZJU20-089	1217	2704.5	265	684	519	509	484	A		M		240	118.3
5903088	Captive colony	2020-10-01	ZOC20-030	1523.5	2660	251	594	538.5	489.5	490.5	A		M		250	121.3
5903174	Captive colony	2020-07-01	ZJU20-016	1116	325	225	450	334	516.5	388.5	A		M		195	122
5903174	Captive colony	2019-02-01	ZFE19-152	1417	585	458	483	499	404	298.5	A		M		180	118.7
5903174	Captive colony	2020-10-01	ZOC20-103	2428.5	1394	334	574.5	423	661	656.5	A		M		200	121.8
5903174	Captive colony	2020-02-01	ZFE20-126	1731.5	1029	280	535	399	504	498	A		M		160	121
5903174	Captive colony	2019-07-01	ZJU19-003	1233	462.5	427	473	477	446	296	A		M		190	122.3
5903451	Captive colony	2020-02-01	ZFE20-052	1359	1426	240	493	351	467	431.5	A		M		215	118
5903451	Captive colony	2020-10-01	ZOC20-048	1423	1253	246	511	401	609	483	A		M		235	117.5
5903451	Captive colony	2020-07-01	ZJU20-039	1322.5	1303	274	588.5	413	614.5	504	A		M		145	118.3
5903451	Captive colony	2019-07-01	ZJU19-122	1612	1471.5	509	508	549.5	531	364	A		M		205	117.3
5903451	Captive colony	2019-02-01	ZFE19-017	1074	1172	559	564	550.5	476	348	A		M		210	117.4
5903706	Captive colony	2019-07-01	ZJU19-069	2787	5982.5	1880	1370	1374	692	432	A		F	Pregnant	250	126.4
5903706	Captive colony	2020-07-01	ZJU20-153	3431.5	5926.5	2023	1396	1445	722.5	635	A		F	Pregnant	225	126.4
5903706	Captive colony	2020-02-01	ZFE20-045	2088	3458.5	919	830.5	671	475	465	A		F		205	126.5
5903706	Captive colony	2020-10-01	ZOC20-043	1600	2988	821	761	620.5	481	446	A		F	Lactating	190	124.7
5903706	Captive colony	2019-02-01	ZFE19-013	1249	2542	782	704	702	448	360	A		F		205	125.6
5903826	Captive colony	2020-10-01	ZOC20-022	2009	358	263.5	559.5	401	509	515	A	4	M		230	119
5903826	Captive colony	2020-07-01	ZJU20-034	1492	398	264	582	426	530.5	515	A	4	M		220	119.2
5903826	Captive colony	2019-07-01	ZJU19-031	1371	239	424.5	421.5	440.5	376.5	323	A	3	M		230	119
5903826	Captive colony	2019-02-01	ZFE19-114	1425	268	474	504.5	489	433.5	353.5	A	3	M		200	115.8
5903826	Captive colony	2020-02-01	ZFE20-022	2094	468	332	579	418	547	555	A	4	M		210	117
5907743	Captive colony	2020-10-01	ZOC20-020	1054	4511.5	249	551	391	526	450	A	5	F		225	111.8
5907743	Captive colony	2019-02-01	ZFE19-077	1287	2075	515	571	676	454.5	340.5	A	4	F		120	110.9
5907743	Captive colony	2020-07-01	ZJU20-135	1308	8396.5	284.5	624	411.5	585	501	A	5	F	Pregnant	225	110
5907743	Captive colony	2020-02-01	ZFE20-100	1212	4618	254	527	364	463	414	A	5	F		210	111.9
	Accra urban roost	2019-08-01	HAU19-001	2732	16179	1069	6492.5	527.5	501	490	SA		M		160	109.8
	Accra urban roost	2019-08-01	HAU19-002	2248	14425	579	667.5	558.5	481.5	505	SA		F		170	103.3
	Accra urban roost	2019-08-01	HAU19-003	1155	4844	1068	3642	575	517	438	SA		M		190	105.4
	Accra urban roost	2019-08-01	HAU19-005	1800	14088	844.5	1881	1041.5	671.5	452.5	A		M		300	121.2
	Accra urban roost	2019-08-01	HAU19-006	2222.5	2194	554	604	628	491	431	A		M		230	118.3
	Accra urban roost	2019-08-01	HAU19-007	1889	6625	567	577	619	534	434	A		M		250	114.3
	Accra urban roost	2019-08-01	HAU19-008	1572	12430	1219	4913	631	756	454.5	A		M		280	118.7
	Accra urban roost	2019-08-01	HAU19-009	2897	14723	869	2499.5	666	537	444	A		M		225	119
	Accra urban roost	2019-08-01	HAU19-010	939.5	7736.5	561.5	2644.5	567.5	476	404	SA		M		175	102.6
	Accra urban roost	2019-08-01	HAU19-011	3801.5	3002	639	1497.5	619	791	477	A		M		275	122.3
	Accra urban roost	2019-08-01	HAU19-012	2371	4511	5530	15825	597	514	457.5	A		M		245	119.6
	Accra urban roost	2019-08-01	HAU19-013	2642	25263	850	1005.5	889	497	412	SA		F		125	99.5
	Accra urban roost	2019-08-01	HAU19-014	4730	2050	582	601	554	520	583	SA		F		110	96.9
	Accra urban roost	2019-08-01	HAU19-015	1850	4840	533	562.5	623.5	490	410	SA		F		160	102.3
	Accra urban roost	2019-08-01	HAU19-016	5612	32501	641	3192	632	507.5	491	J		F		90	91
	Accra urban roost	2019-08-01	HAU19-017	1268	12482	513	581	555.5	456.5	445.5	SA		M		130	96
	Accra urban roost	2019-08-01	HAU19-018	2005.5	28167	884	2087	615	527	444	A		M		285	120.2
	Accra urban roost	2019-08-01	HAU19-019	2145.5	4463	907.5	2178	540.5	484	519	SA		F		120	91.2
	Accra urban roost	2019-08-01	HAU19-020	2992	6497	4363	11213	588	524	479.5	SA		M		140	96.4
	Accra urban roost	2019-08-01	HAU19-021	2014.5	2719.5	640	1934	582	534	463	J		M		110	94
	Accra urban roost	2019-08-01	HAU19-022	2765	9357	560	608	548.5	473.5	450.5	SA		M		150	103.9
	Accra urban roost	2019-08-01	HAU19-023	1456.5	797	1122	3038.5	956.5	490	392	SA		F		155	105.7
	Accra urban roost	2019-08-01	HAU19-025	12525	2895.5	4254.5	11844.5	1089	634	642.5	A		M		225	118.4
	Accra urban roost	2019-08-01	HAU19-026	2066.5	7974	521	840	1433.5	509	442	SA		M		160	102.5
	Accra urban roost	2019-08-01	HAU19-027	976.5	334	560.5	795	534	483	387	A		M		235	122.9
	Accra urban roost	2019-08-01	HAU19-028	2992	24848	551	648.5	583	515	474	SA		M		130	101.6
	Accra urban roost	2019-08-01	HAU19-029	4633	2015	1966	8210.5	634	634	615.5	A		M		230	117.6
	Accra urban roost	2019-08-01	HAU19-030	1223	6111.5	675.5	1606	631	480	408	SA		M		170	102.8
	Accra urban roost	2019-08-01	HAU19-031	1865	440.5	629	554	943	469	373.5	A		M		250	119
	Accra urban roost	2019-08-01	HAU19-032	1161	23373	541.5	582	595	491	408	SA		M		140	101.5
	Accra urban roost	2019-08-01	HAU19-033	716.5	445	492.5	868	562	469.5	396	SA		F		190	106.9
	Accra urban roost	2019-08-01	HAU19-034	1375	7216	858	858	698	593	470	A		M		245	118.9
	Accra urban roost	2019-08-01	HAU19-035	1658	2739.5	685	868.5	836	513.5	420	A		M		295	113.7
	Accra urban roost	2019-08-01	HAU19-036	1630	1690	2168	9941.5	667	506	420	SA		M		170	119
	Accra urban roost	2019-08-01	HAU19-037	1483	457	985	725.5	1844.5	506.5	442.5	SA		F		225	117.5
	Accra urban roost	2019-08-01	HAU19-038	1350	1454	551	531	807.5	598	449	A		M		240	122.4
	Accra urban roost	2019-08-01	HAU19-039	3964.5	3557.5	1592	7200	652	914	492	A		M		255	122
	Accra urban roost	2019-08-01	HAU19-040	2098	1602	2026.5	5391	991	624.5	565	A		M		275	118.3
	Accra urban roost	2019-08-01	HAU19-041	1408	3950	635	536	614.5	450	414	A		F		310	121.7
	Accra urban roost	2019-08-01	HAU19-042	1139	3462	581.5	1007	578	479	423	SA		M		185	106.1
	Accra urban roost	2019-08-01	HAU19-043	1093	633	625.5	746	709	476	415	A		F		275	118.5
	Accra urban roost	2019-08-01	HAU19-044	2184.5	3206	514	606.5	601.5	513	411	SA		M		145	104.6
	Accra urban roost	2019-08-01	HAU19-047	1477.5	540	3186	7019.5	543	462	394	SA		M		155	102.4
	Accra urban roost	2019-08-01	HAU19-048	2546	11993.5	873	2583	682	594.5	420	A		F		265	122.9
	Accra urban roost	2019-08-01	HAU19-049	868	7902.5	556	1363	547	487	418.5	A		F		290	120.6
	Accra urban roost	2019-08-01	HAU19-050	2764	25816	718	681	693	504	457	SA		M		235	116.1
	Accra urban roost	2019-08-01	HAU19-051	1531	21944	1194.5	3358.5	1231	864	462	A		M		230	120
	Accra urban roost	2019-08-01	HAU19-052	3265	6296	1314	5323.5	579	467.5	479	A		M		135	120
	Accra urban roost	2019-08-01	HAU19-053	1622.5	1693	977	614	1002	521	434	A		M		245	117.1
	Accra urban roost	2019-08-01	HAU19-054	1155.5	2935	689	1196	577	546	431	SA		M		210	110
	Accra urban roost	2019-08-01	HAU19-055	1528	540	527.5	2151	557	497	411.5	J		F		120	98.3
	Accra urban roost	2019-08-01	HAU19-056	2641	26772.5	1065	4152	572.5	509	412	SA		M		165	103.8
	Accra urban roost	2019-08-01	HAU19-057	1449	32224	1512	3877	929	487	416	A		M		210	117.2
	Accra urban roost	2019-08-01	HAU19-058	4686	934	8558.5	21713	526	448	526	SA		F		140	101.6
	Accra urban roost	2019-08-01	HAU19-061	1119	1556	772	1802	563	479	402	SA		M		160	104.8
	Accra urban roost	2019-08-01	HAU19-062	1035	1998	850	1721	561	462	405.5	A		M		210	112
	Accra urban roost	2019-08-01	HAU19-063	1842.5	924	756	2637	510	479	387	A		M		230	117.1
	Accra urban roost	2019-08-01	HAU19-064	2680	388	625	1093	664.5	1021.5	438	A		M		230	113.4
	Accra urban roost	2019-08-01	HAU19-065	1932	5339	1176	3291	754.5	526.5	446	A		M		225	113.2
	Accra urban roost	2019-08-01	HAU19-066	1373	23788	710	2196	550	482	391	SA		M		145	102.2
	Accra urban roost	2019-08-01	HAU19-067	1814	19823	3738	13978	710	458	445	SA		M		135	109.6
	Accra urban roost	2019-08-01	HAU19-068	2249	5605	649.5	1986	567	486	420	SA		M		130	109.6
	Accra urban roost	2019-08-01	HAU19-069	3501	10682	637.5	575	633.5	492	441.5	SA		F		125	99
	Accra urban roost	2019-08-01	HAU19-070	3322	3778.5	1016.5	3959	531	468	421	SA		F		100	95.4
	Accra urban roost	2019-08-01	HAU19-071	1062	6040.5	3442	10881.5	684	496	417	SA		M		175	108.2
	Accra urban roost	2019-08-01	HAU19-072	4112.5	2880	1458	5302	625	636	467	A		M		250	120
	Accra urban roost	2019-08-01	HAU19-073	739	3050.5	537.5	545	758	585	369	A		F		240	121.4
	Accra urban roost	2019-08-01	HAU19-074	4004	19062	2149	5739.5	862	704	544	A		M		240	121.2
	Accra urban roost	2019-08-01	HAU19-075	2144	5701	548.5	631	535	548	465	SA		M		220	115.6
	Accra urban roost	2019-08-01	HAU19-077	1199	507	1714.5	5215.5	717	460	387.5	SA		F		230	118.9
	Accra urban roost	2019-08-01	HAU19-078	4909.5	659	4323	15984	701	685	461	A		M		230	124.9
	Accra urban roost	2019-08-01	HAU19-079	4125	20065.5	8979	21413.5	949	495	445	SA		M		105	90.8
	Accra urban roost	2019-08-01	HAU19-080	3107.5	8770.5	2363	9931	1117	536.5	505.5	A		F	Pregnant	280	116.5
	Accra urban roost	2019-08-01	HAU19-081	1552	2240	7183.5	18878	536	454.5	381	SA		F		190	105.5
	Accra urban roost	2019-08-01	HAU19-082	1078.5	19523	4787.5	14667	694	538	411	A		M		240	118.8
	Accra urban roost	2019-08-01	HAU19-083	3904.5	7548	5329.5	17679	527	464.5	491.5	SA		M		105	92.9
	Accra urban roost	2019-08-01	HAU19-084	2162	466	660	1799	572	460.5	573	A		M		240	117.3
	Accra urban roost	2019-08-01	HAU19-085	1486	8145	1368	4274	632	474	426	A		M		300	125.5
	Accra urban roost	2019-08-01	HAU19-086	2637	1882	1427	5981	830	512	463.5	SA		F		255	127.8
	Accra urban roost	2019-08-01	HAU19-087	1628	4690	664	837.5	812	518.5	443	A		M		305	129.4
	Accra urban roost	2019-08-01	HAU19-088	1912	2423	796	3329	508.5	462	400	SA		F		150	100.5
	Accra urban roost	2019-08-01	HAU19-089	22428	1966	2444	5806.5	663	467	511	A		M		240	123.2
	Accra urban roost	2019-08-01	HAU19-090	1984	9154.5	4409	13463	529	483.5	387.5	A		M		265	113.6
	Accra urban roost	2019-08-01	HAU19-091	8997	2665	650.5	593	944	643	563	A		F		245	125.1
	Accra urban roost	2019-08-01	HAU19-092	1355	1326	1537	3678	501	472	350	SA		M		140	97.5
	Accra urban roost	2019-08-01	HAU19-093	31705	7983	863	1506	637.5	691	665.5	A		M		230	114.9
	Accra urban roost	2019-08-01	HAU19-094	2022	1308	643	1933	707	556	394.5	A		F		250	121.4
	Accra urban roost	2019-12-01	HDE19-067	6149	840.5	375	486	553.5	421	421.5	A		M		195	115.4
	Accra urban roost	2019-12-01	HDE19-073	2441	962.5	476	1684	430	410	389	A		M		260	116.5
	Accra urban roost	2019-12-01	HDE19-097	2291	5053	304	425	749	393	336	SA		F		185	106.8
	Accra urban roost	2020-03-01	HMA20-090	5012	449	490	763	802	678	659	A		M		180	115.1
	Accra urban roost	2020-03-01	HMA20-091	65185	1845.5	616	897.5	777	721	706	SA		M		160	109
	Accra urban roost	2020-06-01	HJU20-001	3553.5	576	697.5	1280	654	682.5	661	A		M		285	118.4
	Accra urban roost	2020-06-01	HJU20-045	2537	5741	5343.5	24410	735	763	733	A		M		300	124.7
	Accra urban roost	2020-10-01	HOC20-101	691	540	1214	5799	362.5	334	322.5	A		F		225	116.4
	Accra urban roost	2020-10-01	HOC20-103	3062	6463	294	567	352.5	365.5	361	A		M		270	114.1
	Accra urban roost	2020-10-01	HOC20-104	7224	3524	535.5	944	415.5	385	379	A		M		195	115.5
	Accra urban roost	2020-10-01	HOC20-105	5671	7757.5	666	1576.5	337	361.5	413	A		M		230	117.7
	Accra urban roost	2020-10-01	HOC20-106	2168	12536	329	651	414.5	347	375	A		F		225	114.8
	Accra urban roost	2020-10-01	HOC20-107	2637	6849.5	3160	8930	417.5	432	434	A		F		245	114.1
	Accra urban roost	2020-10-01	HOC20-108	1845.5	460	340	810.5	365	340.5	349	SA		M		220	119.1
	Accra urban roost	2020-10-01	HOC20-109	2200	1624	404	791.5	372	343.5	369	A		M		250	114.6
	Accra urban roost	2020-10-01	HOC20-110	6181	3743.5	366	630	719.5	444	426	A		M		225	117.9
	Accra urban roost	2020-10-01	HOC20-111	5723	397.5	322.5	497	411	490.5	424	A		M		235	124.1
	Accra urban roost	2020-10-01	HOC20-112	5905	1520.5	538	758	679.5	414	405	A		F		210	115.8
	Accra urban roost	2020-10-01	HOC20-113	3056	270.5	279	460	331	371.5	388	A		F		230	113.3
	Accra urban roost	2020-10-01	HOC20-114	2813.5	696	1363	5368	552	405	376	A		M		220	115.6
	Accra urban roost	2020-10-01	HOC20-115	2583	1911	738.5	2038	397	370.5	389	A		M		290	119.8
	Accra urban roost	2020-10-01	HOC20-116	5699.5	2709.5	1654	6643	375	369	415.5	A		M		210	118.8
	Accra urban roost	2020-10-01	HOC20-117	4816	766.5	1916	6646	472.5	336	369	A		M		245	114.2
	Accra urban roost	2020-10-01	HOC20-118	2713	1534	312	1154	353	374	373	A		M		210	121.2
	Accra urban roost	2020-10-01	HOC20-119	2405	2481	357	795	349	338	330.5	A		F		245	119.4
	Accra urban roost	2020-10-01	HOC20-120	2860.5	6121	9849.5	23603	347	339	380	SA		F		150	102.2
	Accra urban roost	2020-10-01	HOC20-121	4847.5	4989	597	1464	404	413	397	A		M		250	123.1
	Akosombo rural roost	2020-08-01	AAU20-028	11692	4930	1019	1885.5	1035.5	1183	1230	A		M		200	117
	Akosombo rural roost	2020-08-01	AAU20-029	10004	20030	1013.5	1944	1143	998	1174	A		M		265	116
	Akosombo rural roost	2020-08-01	AAU20-030	8012	32270	1110	1960	1275	1168.5	1194	SA		F		200	109.8
	Akosombo rural roost	2020-08-01	AAU20-032	9218	13212	3965	9916.5	1151.5	1199	1196.5	A		M		225	116.2
	Akosombo rural roost	2020-08-01	AAU20-033	11741	3440	950	2210	1882	1016.5	1424	SA		F		150	99.6
	Akosombo rural roost	2020-08-01	AAU20-034	9986.5	5038.5	1180	2865	1101.5	1123.5	1201	A		M		205	118.6
	Akosombo rural roost	2020-08-01	AAU20-035	6848.5	4366	948	1772.5	1077	1308.5	1119	A		F		205	121.5
	Akosombo rural roost	2020-08-01	AAU20-036	13706	15778	1441	4598	1245	1179	1189	A		F		225	123.1
	Akosombo rural roost	2020-08-01	AAU20-037	9061	2543	1361	3247	1099	1194	1231.5	SA		F		145	100.6
	Akosombo rural roost	2020-08-01	AAU20-038	38494	2222	2173	10813.5	852	645.5	1101	A		M		285	117.9
	Akosombo rural roost	2020-08-01	AAU20-039	6885.5	10355	1097	2144	1549	1050	1248.5	A		F		170	102.3
	Akosombo rural roost	2020-08-01	AAU20-040	16487.5	5485	1645.5	5212	1805	1288	1298	A		M		250	120.4
	Akosombo rural roost	2020-08-01	AAU20-041	8628	7600	1550.5	4162	1107	1070.5	1214	A		F		230	125.4
	Akosombo rural roost	2020-08-01	AAU20-042	18694	5157.5	1281	2309	1318	1372	1403	A		M		240	121.5
	Akosombo rural roost	2020-08-01	AAU20-043	12617	6108	2787	7559	1084	1204	1197	A		M		250	119.3
	Akosombo rural roost	2020-08-01	AAU20-044	5896	2534	1570	6704	1031	945.5	1323.5	SA		F		160	105.8
	Akosombo rural roost	2020-08-01	AAU20-045	6072.5	2219	2796	9012	1230.5	957	1220	A		F		235	117.8
	Akosombo rural roost	2020-08-01	AAU20-046	6549.5	19212.5	1414	3894	1308	968.5	1202	SA		M		165	105.2
	Akosombo rural roost	2020-08-01	AAU20-047	11577	3051.5	1089	1833	1086.5	1097	1193.5	A		F		250	120.7
	Akosombo rural roost	2020-08-01	AAU20-048	14130	1108	961	1927	1069.5	1209.5	1055	SA		M		170	102.2
	Akosombo rural roost	2020-08-01	AAU20-049	9149	16340	1008	1801	1289	1160	1197	A		M		265	127.6
	Akosombo rural roost	2020-08-01	AAU20-050	7223	3764	1196	2069	1165	985	1272	A		M		270	120.9
	Akosombo rural roost	2020-08-01	AAU20-051	12303.5	7883	3934.5	15558	1327	1116	1155	SA		F		145	107.3
	Akosombo rural roost	2020-08-01	AAU20-052	8448	2594	3923	12108	1017	945	1276	A		M		255	118.4
	Akosombo rural roost	2020-08-01	AAU20-053	52139	6671	20814	53384	1273.5	863.5	1258	A		M		270	126.7
	Akosombo rural roost	2020-08-01	AAU20-054	5093	2867	1144	10282	1073.5	900	1161	SA		M		165	105.5
	Akosombo rural roost	2020-08-01	AAU20-055	6255	2406.5	1174	3428	1088	1160	1180.5	A		M		245	115.5
	Akosombo rural roost	2020-08-01	AAU20-056	8161	2471	1074	1821.5	1169.5	1100	1231	A		M		260	117.3
	Akosombo rural roost	2020-08-01	AAU20-057	7310.5	19385	2155.5	8533	1067	1085	1170	A		M		290	122.8
	Akosombo rural roost	2020-08-01	AAU20-058	5972	1328.5	1096	2327	1163.5	1018.5	1264	SA		M		220	117.6
	Akosombo rural roost	2020-08-01	AAU20-059	10622	33077	1156	2221.5	1104	1089.5	1164	A		M		270	123.1
	Akosombo rural roost	2020-08-01	AAU20-060	9543	1253	3897.5	13341	1118	1030	1329	A		F		275	123.3
	Akosombo rural roost	2020-08-01	AAU20-061	12701	1724	2488	11401	1017.5	1103	1245.5	A		M		230	120.7
	Akosombo rural roost	2020-08-01	AAU20-062	7855	4069.5	1160	1838	1150	1016.5	1169	A		F		245	124.5
	Akosombo rural roost	2020-08-01	AAU20-063	14640	5245	6712	32501	1259.5	1375	1470	A		F		225	119
	Akosombo rural roost	2020-08-01	AAU20-064	5483	4259	1292.5	3558.5	1053.5	987	1242	SA		F		245	100.4
	Akosombo rural roost	2020-08-01	AAU20-065	7102	1482	1008	2155	1068	962	1212.5	A		M		275	116.8
	Akosombo rural roost	2020-08-01	AAU20-066	8116	10408	1171.5	3824	1100.5	1155.5	1290	A		M		215	118.7
	Akosombo rural roost	2020-08-01	AAU20-067	12356	18186	1111.5	1920	1194	6607	1228	SA		F		140	100.5
	Akosombo rural roost	2020-08-01	AAU20-068	14594	6668	1089.5	8858	1163	1268	1317.5	SA		F		85	90.8
	Akosombo rural roost	2020-08-01	AAU20-069	12804	923	988.5	1499	987	898.5	1005.5	SA		F		165	115.2
	Akosombo rural roost	2020-08-01	AAU20-070	10476	65485	1046.5	1897	1464	1191	1381	A		M		250	118.8
	Akosombo rural roost	2020-08-01	AAU20-071	28974	4672	2798	9067	1123	1536	1172	A		M		240	122.4
	Akosombo rural roost	2020-08-01	AAU20-072	8649	3968.5	1173	2237.5	1128.5	1031	1189.5	A		M		270	118.7
	Akosombo rural roost	2020-08-01	AAU20-073	7310	4848	1020	1746	1095.5	2291	1122	SA		F		140	99.8
	Akosombo rural roost	2020-08-01	AAU20-074	5962.5	38586	1156	4061.5	1099.5	1050	1207	A		M		240	117.4
	Akosombo rural roost	2020-08-01	AAU20-075	11773.5	3276	1440	1715	1059	1094	1198	A		M		255	115.6
	Captive colony	2019-02-01	ZFE19-051	1380	1096.5	750.5	3651	544.5	456	384.5	A		M		235	123.2
	Captive colony	2019-07-01	ZJU19-097	868	296	560.5	950.5	569	466	368	A		M		180	116.6
	Captive colony	2019-07-01	ZJU19-098	2142	674.5	502	525	543.5	456	402	SA		M		120	108.5
	Captive colony	2019-07-01	ZJU19-099	2882.5	7163	795	1085.5	783	1104	452.5	A		F	Pregnant	210	117.6
	Captive colony	2019-07-01	ZJU19-100	1161	1187.5	525	648	506	434.5	365	SA		M		165	112.8
	Captive colony	2019-07-01	ZJU19-102	1206	834.5	534	526.5	522	456	384	SA		M		165	106.2
	Captive colony	2019-07-01	ZJU19-103	2361	356	1127	2870	513	485.5	381	A		F	Pregnant	200	121.4
	Captive colony	2019-07-01	ZJU19-104	3041.5	12824.5	795.5	2170	630.5	520	438	A		F	Pregnant	240	125.6
	Captive colony	2019-07-01	ZJU19-105	2604	3046.5	732	1140	516	493.5	392.5	A		M		215	124.5
	Captive colony	2019-07-01	ZJU19-106	1489	277	461.5	545	519	490	390	SA		M		170	114.6
	Captive colony	2019-07-01	ZJU19-107	2566	697	542	600	608	586.5	472	A		F	Pregnant	245	123.4
	Captive colony	2019-07-01	ZJU19-108	3233	8570.5	664.5	735	624	770	444	A		F	Pregnant	215	112.5
	Captive colony	2019-07-01	ZJU19-109	2098	12842	586	1177	558	602	393	A		F		235	121.6
	Captive colony	2019-07-01	ZJU19-110	843	301	518.5	824	506	421	337	SA		F		190	112
	Captive colony	2019-07-01	ZJU19-111	2150.5	6711	934	4520	633	496	391	A		F	Pregnant	235	119.3
	Captive colony	2019-07-01	ZJU19-112	2266	8920	1506	4362	502	490	388.5	A		F	Pregnant	240	114.8
	Captive colony	2019-07-01	ZJU19-113	3050	887.5	576	1886	536.5	534	422	A		F	Pregnant	225	113.4
	Captive colony	2019-07-01	ZJU19-114	1093	869	501	548	526	415	389.5	SA		F		180	113.4
	Captive colony	2019-07-01	ZJU19-115	962.5	1559.5	495	607	506	442	382	SA		M		200	118.3
	Captive colony	2019-07-01	ZJU19-131	3278	389.5	746.5	2225	455	453	390	SA		M		170	105.2
	Captive colony	2019-07-01	ZJU19-133	1037	288	489	474.5	498	458	353.5	A		F	Pregnant	180	117.9
	Akosombo rural roost	2020-05-01	AMY20-032	5095	5231	862.5	1652	976	817	1018.5	A		M		265	123.4
	Akosombo rural roost	2020-08-01	AAU20-001	3044	14158	920	1615	955	799	1012	SA		M		120	110
	Akosombo rural roost	2020-08-01	AAU20-002	14129	1321	1489.5	3894.5	1067.5	1323	1158	A		M		265	125.6
	Akosombo rural roost	2020-08-01	AAU20-003	65785	20837	1670	3190	1103.5	1624	1228	A		M		235	120.5
	Akosombo rural roost	2020-08-01	AAU20-004	11897.5	20653	1162	10018.5	1667	1028	1198	A		F		255	122.8
	Akosombo rural roost	2020-08-01	AAU20-005	8043	39554	1174.5	2188	1237	1250.5	1316	SA		F		170	109.4
	Akosombo rural roost	2020-08-01	AAU20-006	15635	4164	997	1910.5	1989.5	1114.5	1266.5	SA		F		135	101.7
	Akosombo rural roost	2020-08-01	AAU20-007	9793	8739	1064	1757	1067.5	1183	1143	SA		F		150	107
	Akosombo rural roost	2020-08-01	AAU20-008	24018.5	20733.5	15630	46261	972	994.5	1132	A		M		225	116.6
	Akosombo rural roost	2020-08-01	AAU20-009	8193.5	30680	3078	10222	939.5	797.5	998	SA		M		135	108.2
	Akosombo rural roost	2020-08-01	AAU20-010	106548	3995	1056.5	1805.5	1063	1023	1110.5	A		F		120	115.6
	Akosombo rural roost	2020-08-01	AAU20-011	17126	2563	3102	8383	1179.5	1336	1284	A		M		205	115.9
	Akosombo rural roost	2020-08-01	AAU20-012	46538	5423	3957	7206	1606	1055	1056	A		F		205	114.9
	Akosombo rural roost	2020-08-01	AAU20-013	9187	11303	986	1714	1243	913.5	1317	SA		M		145	107
	Akosombo rural roost	2020-08-01	AAU20-014	6300	2464.5	2173	10913	1062	955.5	1167	SA		F		115	94.2
	Akosombo rural roost	2020-08-01	AAU20-015	13263	21839.5	1014.5	1973	2064	1142.5	1183.5	SA		M		175	113.7
	Akosombo rural roost	2020-08-01	AAU20-016	8374	1288	1312.5	2779	1080	1071	1189.5	SA		M		165	108.4
	Akosombo rural roost	2020-08-01	AAU20-017	18233	14837	1129.5	2069	1160	1220	1570	A		M		215	123.4
	Akosombo rural roost	2020-08-01	AAU20-018	34990	39104.5	2570	4735	886	1180.5	1236	SA		M		130	106.3
	Akosombo rural roost	2020-08-01	AAU20-019	14393	11664	1063	1919	1081	1219	1454	A		M		235	121
	Akosombo rural roost	2020-08-01	AAU20-020	8196	2974	7856	25885	1077	984.5	1329	A		M		245	126
	Akosombo rural roost	2020-08-01	AAU20-021	14621	6022	1043.5	1699.5	1071.5	1102.5	1169	A		M		240	118.3
	Akosombo rural roost	2020-08-01	AAU20-022	26853	20699	967	1701	948.5	1308	1195	SA		M		185	109.6
	Akosombo rural roost	2020-08-01	AAU20-023	16657.5	26749.5	1385.5	3406	1110	1174	1420	SA		F		145	106.5
	Akosombo rural roost	2020-08-01	AAU20-024	41006	12880	1546	4360	981	1606	1559.5	A		M		255	116.9
	Akosombo rural roost	2020-08-01	AAU20-025	9361	23511	1039	1812.5	1088	1174	1216.5	A		M		230	116.1
	Akosombo rural roost	2020-08-01	AAU20-026	12692	5974	2644	10497.5	1133.5	1124	1229	A		F		250	123
	Akosombo rural roost	2020-08-01	AAU20-027	26323	7221	1401.5	3012	1193	1319.5	1350	A		M		250	117.9
	Kumasi urban roost	2020-07-01	KJY20-109	1351	276	2471	9893	478	303	328	SA		F		135	95.7
	Akosombo rural roost	2020-08-01	AAU20-076	8082	2192	1388	2272	1080.5	917	1035.5	A		M		270	122.6
	Akosombo rural roost	2020-08-01	AAU20-077	3237	5848	1600.5	4538	1401	959	1184.5	SA		M		140	106.5
	Akosombo rural roost	2020-08-01	AAU20-079	14253	16783	2795	8716	1158	1226	1340	A		M		245	120.4
	Akosombo rural roost	2020-08-01	AAU20-080	5419.5	12825	7493.5	29181	1371.5	1249	1142	A		M		250	113.2
	Akosombo rural roost	2020-08-01	AAU20-081	5145	1713	1114	1761	1200	1047	1180	SA		M		210	117.3
	Akosombo rural roost	2020-08-01	AAU20-082	22773	2448	1298.5	4289	1339	1367	1481	A		M		240	117.1
	Akosombo rural roost	2020-08-01	AAU20-083	5312.5	22243	1066	1899	1452	978	1271	SA		F		150	99.5
	Akosombo rural roost	2020-08-01	AAU20-084	9848	4319	2447.5	7464	1180.5	1311	1217	A		M		225	116.6
	Akosombo rural roost	2020-08-01	AAU20-085	4816	1959	1045	2206.5	1141.5	1108.5	1254.5	A		F		235	121
	Akosombo rural roost	2020-08-01	AAU20-086	25701	46884	1324	2265	3457	1576	1527.5	A		M		245	126.8
	Akosombo rural roost	2020-08-01	AAU20-087	25954	29642	1417	6826	1121.5	1373	1552	A		M		220	115.9
	Akosombo rural roost	2020-08-01	AAU20-088	7627	2188	1080	1553	878	1041.5	1207	A		M		260	114.1
	Akosombo rural roost	2020-08-01	AAU20-089	8163	25678	6076	23649	1043	1147	1138	A		M		260	120.7
	Akosombo rural roost	2020-08-01	AAU20-090	12444	23442	1053	2244	1542.5	1470	1170	A		M		255	119.9
	Akosombo rural roost	2020-08-01	AAU20-091	6755	2105	1186.5	4564	964	1043	1113	A		F		230	123.7
	Akosombo rural roost	2020-08-01	AAU20-092	13593	20030	944	1641.5	1269	1345	1221	SA		M		200	110.4
	Akosombo rural roost	2020-08-01	AAU20-093	7456.5	10640	922.5	1585	1100	1121	1020	SA		F		200	112.4
	Akosombo rural roost	2020-08-01	AAU20-094	6179	3769.5	8980	28766	894	983.5	1027	A		M		255	123
	Akosombo rural roost	2020-08-01	AAU20-095	4595	10353	881	2028	823	956.5	1022	A		M		230	116.9
	Akosombo rural roost	2020-08-01	AAU20-096	6960	1245	1084.5	2637	1080	1179.5	1119.5	A		F		260	118.6
	Akosombo rural roost	2020-08-01	AAU20-097	2592.5	3958.5	763	1330	840	834	897	SA		F		145	104
	Kumasi urban roost	2019-10-01	KOC19-001	1071	3149	840	1288	761	500	772	SA		F		200	115.6
	Kumasi urban roost	2019-10-01	KOC19-002	3493	888	1162.5	3134.5	775	598	777	SA		M		195	107.6
	Kumasi urban roost	2019-10-01	KOC19-003	7134	11130.5	785	1270	777	771	748	A		M		275	120
	Kumasi urban roost	2019-10-01	KOC19-004	44878.5	1207	1031	2016	681	576	705	A		M		270	117.5
	Kumasi urban roost	2019-10-01	KOC19-005	4418.5	13927	3969.5	12942	872	627	784	SA		F		145	111.4
	Kumasi urban roost	2019-10-01	KOC19-006	2182	557	661	1042.5	680	436	645	SA		M		155	109.4
	Kumasi urban roost	2019-10-01	KOC19-007	4185	14673	1624	4555	768.5	657	799	SA		M		165	109.4
	Kumasi urban roost	2019-10-01	KOC19-008	12552.5	1723	925	1596.5	777	926.5	881.5	SA		F		155	103.4
	Kumasi urban roost	2019-10-01	KOC19-009	3568	1696	882	1935.5	829	715	893	A		M		250	120.5
	Kumasi urban roost	2019-10-01	KOC19-010	7772	8935.5	766.5	1423.5	692	661	697	SA		F		175	106.4
	Kumasi urban roost	2019-10-01	KOC19-011	10970	5296	789	1214.5	747	815	757	A		M		255	114.7
	Kumasi urban roost	2019-10-01	KOC19-012	10975.5	7505	838	1328.5	768	910	838.5	SA		M		210	106.5
	Kumasi urban roost	2019-10-01	KOC19-013	11684	878	1431	4241	795	579	784	A		M		230	116.2
	Kumasi urban roost	2019-10-01	KOC19-014	3692	1165.5	787	1258	809	601	773	A		M		260	115.1
	Kumasi urban roost	2019-10-01	KOC19-015	2677	8551	772	1285	776	630	773	SA		M		240	121.1
	Kumasi urban roost	2019-10-01	KOC19-016	6542	1369	2034	7433	806	666	791	SA		M		125	101.6
	Kumasi urban roost	2019-10-01	KOC19-017	2945	2541	1785	4808	840	606.5	838	A		M		270	119.3
	Kumasi urban roost	2019-10-01	KOC19-018	8919	1315	833	1266	729	659.5	809	A		M		255	131.7
	Kumasi urban roost	2019-10-01	KOC19-019	1007	942	783.5	1260	784	520	794	SA		F		190	109.3
	Kumasi urban roost	2019-10-01	KOC19-020	4422	925	1227	3124	815	624.5	849	A		M		230	113
	Kumasi urban roost	2019-10-01	KOC19-021	6030	13070	1311	5095	813	629	766	SA		F		200	116.4
	Kumasi urban roost	2019-10-01	KOC19-022	7601	5242	1355	2662	775.5	687.5	790	SA		M		150	107.8
	Kumasi urban roost	2019-10-01	KOC19-023	1764	844.5	1094.5	4169.5	811	507	798.5	SA		F		180	101
	Kumasi urban roost	2019-10-01	KOC19-024	7993	1852	986.5	2009	808	799	817	SA		M		160	107.1
	Kumasi urban roost	2019-10-01	KOC19-025	8262	1912.5	1799.5	3996.5	745	755	795	A		M		250	113
	Kumasi urban roost	2019-10-01	KOC19-026	6909	926	823.5	1372	769.5	657	793	SA		M		155	100.2
	Kumasi urban roost	2019-10-01	KOC19-027	60322	815	854	2529	612	612	642	SA		M		150	104.3
	Kumasi urban roost	2019-10-01	KOC19-028	5420	1837	1145	2766.5	780	678	759	A		M		255	119.8
	Kumasi urban roost	2019-10-01	KOC19-029	1236	1586	884	1642	793	536	870	SA		F		185	105.1
	Kumasi urban roost	2019-10-01	KOC19-030	7062.5	2152	802	1749.5	766	737	815	SA		M		175	107.7
	Kumasi urban roost	2019-10-01	KOC19-031	58778	4913.5	884	1951	610	657	648	A		M		235	119
	Kumasi urban roost	2019-10-01	KOC19-032	64356	1968.5	703	2160.5	586	588.5	592	SA		M		195	105.9
	Kumasi urban roost	2019-10-01	KOC19-033	10175	4216	1210	1415	796.5	871.5	785	A		F		225	118.2
	Kumasi urban roost	2019-10-01	KOC19-034	3624.5	670.5	840	1406	806	612	809.5	A		F		225	120.1
	Kumasi urban roost	2019-10-01	KOC19-035	8559	890	663.5	1119.5	581	537	692	A		F		135	124.9
	Kumasi urban roost	2019-10-01	KOC19-036	3623.5	763.5	883	1660	788	586	762	A		F		120	124.4
	Kumasi urban roost	2019-10-01	KOC19-037	2000.5	675	774	1302	729	523	781.5	SA		F		135	107.6
	Kumasi urban roost	2019-10-01	KOC19-038	970.5	449.5	426	1088	759	213	303	SA		F		140	98.9
	Kumasi urban roost	2019-10-01	KOC19-039	6000.5	1405	733	1225	758.5	612	735.5	A		F		215	120.4
	Kumasi urban roost	2019-10-01	KOC19-040	9440	18302	812	1272	902	779	823.5	A		M		290	116.6
	Kumasi urban roost	2019-10-01	KOC19-041	1069	1491.5	1010	2318	786	543.5	821	A		F		210	113.2
[truncated: 91 more rows]
